# Supplementary material for: Eating breakfast and avoiding late-evening snacking sustains lipid oxidation
Source: PLoS Biol. 2020 Feb 27;18(2):e3000622. doi: 10.1371/journal.pbio.3000622 (PMC7046182; doi:10.1371/journal.pbio.3000622)
Supplement: S1 Table — (A) Representative meals, (B) nutritional information, (C) nutritional information for each subject. (XLSX) [file pbio.3000622.s008.xlsx]

## Sheet: Sheet1
	S1 Table. Meals and Nutritional Information
	A. Representative Meals
	Breakfast Session
	Admit Day 1		Day 2		Day 3		Day 4
	Breakfast		Breakfast 8AM		Breakfast 8AM		Breakfast 8AM
	not applicable		English muffin / Margarine		Bagel / Cream cheese		Regular breakfast meal after
			Fresh pork patty		Boiled egg		study is completed.
			Honey nut cheerios		Apple
			Mandarin orange		String cheese
			Cranberry juice / 2% Milk		Orange juice
			Decaf coffee or decaf tea		Decaf coffee or decaf tea
	Lunch		Lunch 12:30PM		Lunch 12:30PM		Lunch
	not applicable		Turkey Sandwich		Hamburger		not applicable
			Salad / Ranch dressing		Steak house fries
			Pears		Salad / Fat free Italian dressing
			Potato chips		Peaches
			Graham crackers		Grape juice
	Dinner 5:45PM		Dinner 5:45PM		Dinner 5:45PM		Dinner
	Italian chicken		Beef Roast / Gravy		Roast turkey / Gravy		not applicable
	Mashed potatoes		Scalloped potatoes		Brown rice
	Green beans / Margarine		Peas & carrots		Broccoli
	Grapes		Dinner roll / Margarine		Dinner roll / Butter
	Snackwell cookies		Cantaloupe		Grapes
	Sprite		Yogurt		Raspberry bar
			Peanut butter cookie		Apple juice
			Grape juice
	Snack Session
	Admit Day 1		Day 2		Day 3		Day 4
	Breakfast		Breakfast 8AM		Breakfast 8AM		Breakfast 8AM
	not applicable		Decaf coffee or decaf tea		Decaf coffee or decaf tea		Regular breakfast meal after
							study is completed.
	Lunch		Lunch 12:30PM		Lunch 12:30PM		Lunch
	not applicable		Turkey Sandwich		Hamburger		not applicable
			Salad / Ranch dressing		Steak house fries
			Pears		Salad / Fat free Italian dressing
			Potato chips		Peaches
			Graham crackers		Grape juice
	Dinner 5:45PM		Dinner 5:45PM		Dinner 5:45PM		Dinner
	Italian chicken		Beef Roast / Gravy		Roast turkey / Gravy		not applicable
	Mashed potatoes		Scalloped potatoes		Brown rice
	Green beans / Margarine		Peas & carrots		Broccoli
	Grapes		Dinner roll / Margarine		Dinner roll / Butter
	Snackwell cookies		Cantaloupe		Grapes
	Sprite		Yogurt		Raspberry bar
			Peanut butter cookie		Apple juice
			Grape juice
	Snack 10:00PM		Snack 10:00PM		Snack 10:00PM		Snack
	Roast Beef Sandwich		English muffin / Margarine		Bagel / Cream cheese		not applicable
	Orange		Fresh pork patty		Boiled egg
	Potato chips		Honey nut cheerios		Apple
	Graham crackers		Mandarin orange		String cheese
	Apple juice		Cranberry juice / 2% Milk		Orange juice
	B. Nutritional Summary
	2500kcal diet plan
	Meal Name	Avg. Total Grams	Avg. Energy (kcal)	Avg. Total Fat (g)	Avg. Total Carbohydrate (g)	Avg. Total Protein (g)
	Breakfast	824.1 +/- 107.5	750.0 +/- 22.6	24.9 +/- 1.7	103.6 +/- 4.8	28.6 +/- 2.7
	Lunch	624.1 +/- 121.3	691.9 +/- 29.6	20.6 +/- 29.6	105.3 +/- 7.5	26.5 +/- 7.7
	Dinner	883.9 +/- 116.0	937.6 +/- 53.2	26.5 +/- 4.3	139.0 +/- 12.3	43.8 +/- 6.0
	Snack	608.4 +/- 122.0	746.2 +/- 65.9	25.1 +/- 2.5	103.9 +/- 9.9	28.1 +/- 3.2
	Beverage Only	236.3 +/- 7.8	3.1 +/- 0.1	0 +/- 0	0.7 +/- 0	0 +/- 0
	2000kcal diet plan
	Meal Name	Avg. Total Grams	Avg. Energy (kcal)	Avg. Total Fat (g)	Avg. Total Carbohydrate (g)	Avg. Total Protein (g)
	Breakfast	632.2 +/- 157.9	624.8 +/- 72.8	22.9 +/- 4.7	77.0 +/- 4.6	26.9 +/- 6.4
	Lunch	520.1 +/- 72.3	554.0 +/- 31.4	16.0 +/- 3.2	82.2 +/- 9.7	22.7 +/- 4.8
	Dinner	715.2 +/- 50.8	736.7 +/- 49.2	19.5 +/- 2.1	106.7 +/- 10.2	38.0 +/- 5.0
	Snack	506.1 +/- 72.4	579.5 +/- 37.5	19.3 +/- 4.1	79.5 +/- 8.3	24.0 +/- 1.5
	Beverage Only	197.5 +/- 93.7	2.6 +/- 1.3	0 +/- 0	0.657 +/- 0.3	0 +/- 0
	C. Nutritional Information for each subject
	Subject	Date of Intake	Meal Name	Total Grams	Energy (kcal)	Total Fat (g)	Total Carbohydrate (g)	Total Protein (g)
	1	2015-11-05	Dinner/Supper	999	946.11	26.9	140.084	45.242
	1	2015-11-06	Breakfast	879.4	716.399	23.74	95.06	30.329
	1	2015-11-06	Lunch	509.2	691.509	18.205	108.505	33.115
	1	2015-11-06	Dinner/Supper	921.2	995.505	32.396	128.235	51.741
	1	2015-11-07	Breakfast	691.3	739.684	26.668	100.976	26.516
	1	2015-11-07	Lunch	544.2	688.398	23.721	100.24	19.665
	1	2015-11-07	Dinner/Supper	763.6	910.609	22.768	142.884	39.59
	1	2015-11-19	Dinner/Supper	1011.4	957.072	27.073	138.252	45.338
	1	2015-11-19	Snack	608.8	712.722	23.463	102.566	26.709
	1	2015-11-20	Beverage Only	241.2	3.2	0	0.8	0
	1	2015-11-20	Lunch	544.6	737.605	19.028	116.474	34.991
	1	2015-11-20	Dinner/Supper	919.1	1002.39	31.874	130.711	52.108
	1	2015-11-20	Snack	792.1	797.085	25.758	107.956	32.892
	1	2015-11-21	Beverage Only	240.9	3.2	0	0.8	0
	1	2015-11-21	Lunch	773.3	684.432	23.447	99.962	19.665
	1	2015-11-21	Dinner/Supper	760.5	910.601	22.768	142.883	39.59
	1	2015-11-21	Snack	445.9	724.432	26.928	96.31	26.696
	2	2016-01-06	Dinner/Supper	1072.6	989.223	28.275	146.101	47.098
	2	2016-01-06	Snack	499.3	803.253	26.476	116.727	28.959
	2	2016-01-07	Beverage Only	220.7	2.8	0	0.732	0
	2	2016-01-07	Lunch	509.6	683.972	17.945	107.555	32.359
	2	2016-01-07	Dinner/Supper	922.4	1011.51	32.684	131.138	52.217
	2	2016-01-07	Snack	714.1	805.381	25.356	110.407	33.289
	2	2016-01-08	Beverage Only	241	3.2	0	0.8	0
	2	2016-01-08	Lunch	762.3	681.355	23.392	99.27	19.571
	2	2016-01-08	Dinner/Supper	721.1	839.669	19.123	135.985	36.321
	2	2016-01-08	Snack	757	773.443	27.81	105.459	27.699
	2	2016-01-12	Dinner/Supper	972.2	923.296	25.909	140.515	41.49
	2	2016-01-13	Breakfast	943	783.901	24.319	107.361	33.188
	2	2016-01-13	Lunch	523.3	711.636	18.307	111.922	34.329
	2	2016-01-13	Dinner/Supper	912.7	970.591	29.934	130.162	48.98
	2	2016-01-14	Breakfast	748.7	761.776	26.459	105.997	27.398
	2	2016-01-14	Lunch	765.6	681.056	23.431	99.167	19.582
	2	2016-01-14	Dinner/Supper	757.1	877.404	19.655	141.441	39.255
	Subject	Date of Intake	Meal Name	Total Grams	Energy (kcal)	Total Fat (g)	Total Carbohydrate (g)	Total Protein (g)
	3	2016-03-18	Dinner/Supper	975.4	925.865	26.433	143.232	38.491
	3	2016-03-18	Snack	607.3	744.335	23.808	108.644	27.695
	3	2016-03-19	Beverage Only	236.8	3.2	0	0.786	0
	3	2016-03-19	Lunch	524.9	719.557	18.547	113.591	34.328
	3	2016-03-19	Dinner/Supper	849.7	926.881	29.922	124.853	43.319
	3	2016-03-19	Snack	520.1	594.838	19.497	82.058	23.014
	3	2016-03-20	Beverage Only	237.2	3.2	0	0.788	0
	3	2016-03-20	Lunch	725.7	619.676	20.456	93.279	16.805
	3	2016-03-20	Dinner/Supper	671.2	828.828	21.282	132.903	31.99
	3	2016-03-20	Snack	531.1	760.425	26.865	105.833	26.4235
	3	2016-04-01	Dinner/Supper	990	952.101	27.029	181.162	45.309
	3	2016-04-02	Breakfast	932.6	744.979	22.438	106.947	28.669
	3	2016-04-02	Lunch	532.3	719.612	18.391	113.646	34.557
	3	2016-04-02	Dinner/Supper	916.2	994.862	31.753	129.205	51.925
	3	2016-04-03	Breakfast	749.8	753.35	26.29	105.734	25.95
	3	2016-04-03	Lunch	774.9	684.276	23.386	100.018	19.653
	3	2016-04-03	Dinner/Supper	774.9	914.519	22.906	143.532	39.611
	4	2016-07-09	Dinner/Supper	707.1	734.427	21.068	110.485	32.615
	4	2016-07-10	Breakfast	761.9	579.931	18.34	79.979	23.484
	4	2016-07-10	Lunch	465.3	562.545	13.072	88.669	26.744
	4	2016-07-10	Dinner/Supper	729.9	724.562	19.976	96.109	41.749
	4	2016-07-11	Breakfast	674.8	586.264	22.065	74.031	23.194
	4	2016-07-11	Lunch	600.5	563.018	21.129	76.626	19.585
	4	2016-07-11	Dinner/Supper	764.1	844.181	20.778	130.699	39.473
	4	2016-07-21	Dinner/Supper	688.1	710.182	19.734	107.661	32.017
	4	2016-07-21	Snack	564.2	567.892	18.568	84.087	22.39
	4	2016-07-22	Beverage Only	233.2	3.2	0	0.767	0
	4	2016-07-22	Lunch	469.4	583.724	13.326	92.194	28.089
	4	2016-07-22	Dinner/Supper	734.2	756.998	22.08	97.955	43.555
	4	2016-07-22	Snack	496.8	624.991	20.6577	82.384	26.826
	4	2016-07-23	Beverage Only	236	3.2	0	0.787	0
	4	2016-07-23	Lunch	553	489.66	17.683	68.746	16.479
	4	2016-07-23	Dinner/Supper	629.1	683.137	15.538	105.674	35.609
	4	2016-07-23	Snack	450.5	603.469	22.513	76.474	24.382
	Subject	Date of Intake	Meal Name	Total Grams	Energy (kcal)	Total Fat (g)	Total Carbohydrate (g)	Total Protein (g)
	5	2016-06-21	Dinner/Supper	632.6	673.395	18.864	101.95	30.396
	5	2016-06-21	Breakfast	761.1	767.185	32.163	78.122	39.844
	5	2016-06-22	Lunch	411	561.935	13.037	88.664	26.97
	5	2016-06-22	Dinner/Supper	767.2	777.431	21.837	102.959	44.418
	5	2016-06-23	Breakfast	728.3	613.45	21.653	79.914	24.953
	5	2016-06-23	Lunch	559.8	501.545	19.106	68.315	17.789
	5	2016-06-23	Dinner/Supper	711	777.527	16.9	125.214	36.327
	5	2016-06-28	Dinner/Supper	690.3	721.841	20.509	110.084	31.015
	5	2016-06-28	Snack	561.1	523.656	17.748	74.636	22.396
	5	2016-06-29	Beverage Only	236	3.2	0	0.787	0
	5	2016-06-29	Lunch	424.4	575.098	13.293	91.196	26.806
	5	2016-06-29	Dinner/Supper	703.4	692.764	18.967	95.331	36.684
	5	2016-06-29	Snack	455.5	549.666	17	76.565	22.336
	5	2016-06-30	Beverage Only	236.1	3.2	0	0.787	0
	5	2016-06-30	Lunch	593.3	548.636	15.941	75.441	16.09
	5	2016-06-30	Dinner/Supper	717.2	733.609	17.508	111.794	38.08
	5	2016-06-30	Snack	421.5	632.402	24.052	78.947	25.248
	6	2017-02-03	Dinner/Supper	625.6	711.37	20.727	101.095	36.086
	6	2017-02-03	Snack	644.2	550.762	10.395	98.513	23.504
	6	2017-02-04	Beverage Only	6.3	0	0	0.021	0
	6	2017-02-04	Lunch	483.2	591.984	13.534	94.077	28.055
	6	2017-02-04	Dinner/Supper	758.3	767.999	22.085	98.451	45.715
	6	2017-02-04	Snack	514.8	561.171	20.681	69.043	24.668
	6	2017-02-05	Beverage Only	237.9	3.2	0	0.793	0
	6	2017-02-05	Lunch	596.9	553.57	20.694	75.429	19.623
	6	2017-02-05	Dinner/Supper	751.6	776.439	18.254	119.743	38.857
	6	2017-02-05	Snack	446.7	602.081	22.719	75.225	24.427
	6	2017-02-17	Dinner/Supper	719.5	652.906	18.346	93.15	35.15
	6	2017-02-18	Breakfast	461	628.433	21.286	81.029	26.921
	6	2017-02-18	Lunch	478	580.323	13.425	92.358	26.84
	6	2017-02-18	Dinner/Supper	820.6	809.21	23.051	104.416	47.975
	6	2017-02-19	Breakfast	406.6	573.58	22.462	69.029	23.3
	6	2017-02-19	Lunch	606.4	536.67	18.72	75.449	19.643
	6	2017-02-19	Dinner/Supper	725	713.419	15.873	109.582	38.306
