# Supplementary material for: Eating breakfast and avoiding late-evening snacking sustains lipid oxidation
Source: PLoS Biol. 2020 Feb 27;18(2):e3000622. doi: 10.1371/journal.pbio.3000622 (PMC7046182; doi:10.1371/journal.pbio.3000622)
Supplement: S2 Table — Hour-by-hour mixed-model analyses for (A) RER, (B) activity, (C) CBT, (D) MR, (E) CO, and (F) LO. CBT, core body temperature; CO, carbohydrate oxidation; LO, lipid oxidation; MR, metabolic rate; RER, respiratory exchange ratio. (XLSX) [file pbio.3000622.s009.xlsx]

## Sheet: Sheet1
	S2 Table. Hour by Hour Mixed Model Analysis
	A. RER
	RER Pairwise	Hour	Estimate	SE	df	t.ratio	p.value
	Breakfast - Snack	15	-0.0219	0.0131	5	1.6723	0.1553
	Breakfast - Snack	16	-0.0191	0.0129	5	1.4761	0.1999
	Breakfast - Snack	17	0.0099	0.0118	5	-0.8392	0.4396
	Breakfast - Snack	18	0.0023	0.0117	5	-0.1951	0.853
	Breakfast - Snack	19	-0.0171	0.0117	5	1.4586	0.2045
	Breakfast - Snack	20	-0.0125	0.0117	5	1.065	0.3356
	Breakfast - Snack	21	-0.0083	0.0117	5	0.7098	0.5095
	Breakfast - Snack	22	-0.0522	0.0116	5	4.4943	0.0064
	Breakfast - Snack	23	-0.0536	0.0116	5	4.6134	0.0058
	Breakfast - Snack	0	-0.054	0.0116	5	4.6455	0.0056
	Breakfast - Snack	1	-0.0503	0.0117	5	4.2948	0.0078
	Breakfast - Snack	2	-0.0515	0.0117	5	4.3987	0.007
	Breakfast - Snack	3	-0.0308	0.0117	5	2.6279	0.0466
	Breakfast - Snack	4	-0.0265	0.0117	5	2.2608	0.0733
	Breakfast - Snack	5	-0.0308	0.0117	5	2.6299	0.0465
	Breakfast - Snack	6	-0.0199	0.0118	5	1.6892	0.152
	Breakfast - Snack	7	-0.0069	0.0125	5	0.5527	0.6043
	Breakfast - Snack	8	0.0299	0.0131	5	-2.2847	0.0711
	Breakfast - Snack	9	0.032	0.0131	5	-2.4491	0.058
	Breakfast - Snack	10	0.0138	0.0133	5	-1.0425	0.3449
	Breakfast - Snack	11	0.0157	0.0131	5	-1.2025	0.283
	Breakfast - Snack	12	0.0198	0.0131	5	-1.5133	0.1906
	Breakfast - Snack	13	-0.0083	0.0131	5	0.632	0.5551
	Breakfast - Snack	14	-0.0134	0.0131	5	1.0277	0.3512
	B. Activity
	Activity Pairwise	Hour	Estimate	SE	df	t.ratio	p.value
	Breakfast - Snack	15	1.2773	0.4966	4	-2.5722	0.0618
	Breakfast - Snack	16	-0.7947	0.4966	4	1.6003	0.1848
	Breakfast - Snack	17	-0.3094	0.4066	4	0.7609	0.4891
	Breakfast - Snack	18	0.4559	0.4066	4	-1.1211	0.325
	Breakfast - Snack	19	-1.0109	0.4066	4	2.4861	0.0678
	Breakfast - Snack	20	-0.449	0.4066	4	1.1043	0.3314
	Breakfast - Snack	21	-0.3579	0.4066	4	0.8801	0.4285
	Breakfast - Snack	22	-1.3114	0.4066	4	3.2253	0.0321
	Breakfast - Snack	23	-0.164	0.4066	4	0.4033	0.7074
	Breakfast - Snack	0	-0.3138	0.4066	4	0.7717	0.4834
	Breakfast - Snack	1	0.36	0.4066	4	-0.8854	0.426
	Breakfast - Snack	2	-0.488	0.4066	4	1.2002	0.2963
	Breakfast - Snack	3	-0.0864	0.4066	4	0.2126	0.842
	Breakfast - Snack	4	-0.1766	0.4066	4	0.4343	0.6865
	Breakfast - Snack	5	-0.1878	0.4066	4	0.462	0.6681
	Breakfast - Snack	6	-0.2409	0.4066	4	0.5925	0.5854
	Breakfast - Snack	7	0.4582	0.4066	4	-1.1269	0.3228
	Breakfast - Snack	8	0.7877	0.4966	4	-1.5863	0.1879
	Breakfast - Snack	9	-0.5758	0.4966	4	1.1596	0.3107
	Breakfast - Snack	10	0.298	0.5102	4	-0.5841	0.5905
	Breakfast - Snack	11	0.0051	0.4966	4	-0.0102	0.9923
	Breakfast - Snack	12	-0.4765	0.4966	4	0.9595	0.3917
	Breakfast - Snack	13	0.7597	0.4966	4	-1.53	0.2008
	Breakfast - Snack	14	0.6023	0.4966	4	-1.2128	0.2919
	C. Temperature
	Temperature Pairwise	Hour	Estimate	SE	df	t.ratio	p.value
	Breakfast - Snack	15	0.0525	0.143	5	-0.367	0.7286
	Breakfast - Snack	16	0.5505	0.1357	5	-4.0568	0.0098
	Breakfast - Snack	17	-0.1352	0.1197	5	1.1297	0.3099
	Breakfast - Snack	18	-0.055	0.114	5	0.4824	0.6499
	Breakfast - Snack	19	-0.0562	0.1106	5	0.5084	0.6328
	Breakfast - Snack	20	-0.106	0.1106	5	0.9587	0.3817
	Breakfast - Snack	21	-0.081	0.1106	5	0.7331	0.4964
	Breakfast - Snack	22	-0.0436	0.1106	5	0.3939	0.7099
	Breakfast - Snack	23	-0.073	0.1121	5	0.6511	0.5437
	Breakfast - Snack	0	-0.1591	0.1106	5	1.4391	0.2096
	Breakfast - Snack	1	-0.1283	0.1121	5	1.1442	0.3043
	Breakfast - Snack	2	-0.0812	0.1106	5	0.7342	0.4958
	Breakfast - Snack	3	-0.0887	0.1121	5	0.7912	0.4647
	Breakfast - Snack	4	-0.1382	0.1139	5	1.2139	0.279
	Breakfast - Snack	5	-0.0937	0.1139	5	0.8225	0.4482
	Breakfast - Snack	6	-0.0243	0.1139	5	0.213	0.8398
	Breakfast - Snack	7	-0.0651	0.1197	5	0.5442	0.6097
	Breakfast - Snack	8	0.002	0.1365	5	-0.0148	0.9888
	Breakfast - Snack	9	0.0344	0.1401	5	-0.2459	0.8155
	Breakfast - Snack	10	0.092	0.1553	5	-0.5926	0.5792
	Breakfast - Snack	11	-0.025	0.1592	5	0.1569	0.8814
	Breakfast - Snack	12	0.0777	0.143	5	-0.5435	0.6102
	Breakfast - Snack	13	0.0547	0.143	5	-0.3823	0.7179
	Breakfast - Snack	14	0.036	0.143	5	-0.2516	0.8113
	D. Metabolic Rate
	Metabolic Rate Pairwise	Hour	Estimate	SE	df	t.ratio	p.value
	Breakfast - Snack	15	0.068	0.0771	5	-0.8814	0.4185
	Breakfast - Snack	16	0.0887	0.0759	5	-1.1692	0.295
	Breakfast - Snack	17	0.1747	0.0667	5	-2.617	0.0473
	Breakfast - Snack	18	0.1899	0.066	5	-2.8778	0.0347
	Breakfast - Snack	19	0.031	0.066	5	-0.47	0.6582
	Breakfast - Snack	20	0.1421	0.066	5	-2.1528	0.0839
	Breakfast - Snack	21	0.0552	0.066	5	-0.836	0.4413
	Breakfast - Snack	22	-0.3364	0.0652	5	5.1592	0.0036
	Breakfast - Snack	23	-0.1839	0.0652	5	2.8196	0.0371
	Breakfast - Snack	0	-0.0874	0.0652	5	1.3409	0.2377
	Breakfast - Snack	1	-0.0669	0.066	5	1.0134	0.3574
	Breakfast - Snack	2	-0.0592	0.066	5	0.8974	0.4107
	Breakfast - Snack	3	0.0151	0.066	5	-0.2283	0.8285
	Breakfast - Snack	4	0.0468	0.066	5	-0.709	0.51
	Breakfast - Snack	5	0.0377	0.066	5	-0.5706	0.593
	Breakfast - Snack	6	0.052	0.0668	5	-0.7787	0.4714
	Breakfast - Snack	7	0.2516	0.0748	5	-3.3623	0.0201
	Breakfast - Snack	8	0.218	0.0771	5	-2.8262	0.0368
	Breakfast - Snack	9	0.2154	0.0771	5	-2.792	0.0384
	Breakfast - Snack	10	0.1684	0.0787	5	-2.1405	0.0853
	Breakfast - Snack	11	0.1639	0.0771	5	-2.1246	0.087
	Breakfast - Snack	12	0.0911	0.0771	5	-1.1807	0.2908
	Breakfast - Snack	13	0.143	0.0771	5	-1.8543	0.1229
	Breakfast - Snack	14	0.2571	0.0771	5	-3.3332	0.0207
	E. Carbohydrate Oxidation
	Carbohydrate Oxidation Pairwise	hour	estimate	SE	df	t.ratio	p.value
	Breakfast - Snack	15	-0.0258	0.0225	5	1.1495	0.3023
	Breakfast - Snack	16	-0.0207	0.0221	5	0.9377	0.3915
	Breakfast - Snack	17	0.0309	0.0197	5	-1.5704	0.1771
	Breakfast - Snack	18	0.0309	0.0195	5	-1.5817	0.1746
	Breakfast - Snack	19	-0.024	0.0195	5	1.2298	0.2735
	Breakfast - Snack	20	-0.0018	0.0195	5	0.0947	0.9282
	Breakfast - Snack	21	-0.0082	0.0195	5	0.4182	0.6931
	Breakfast - Snack	22	-0.1342	0.0193	5	6.9532	0.0009
	Breakfast - Snack	23	-0.0978	0.0193	5	5.0662	0.0039
	Breakfast - Snack	0	-0.0764	0.0193	5	3.9563	0.0108
	Breakfast - Snack	1	-0.0721	0.0195	5	3.6973	0.014
	Breakfast - Snack	2	-0.0732	0.0195	5	3.752	0.0133
	Breakfast - Snack	3	-0.0398	0.0195	5	2.0397	0.0969
	Breakfast - Snack	4	-0.0282	0.0195	5	1.4434	0.2085
	Breakfast - Snack	5	-0.0367	0.0195	5	1.8788	0.1191
	Breakfast - Snack	6	-0.0245	0.0197	5	1.2428	0.2691
	Breakfast - Snack	7	0.0115	0.0218	5	-0.5267	0.6209
	Breakfast - Snack	8	0.0646	0.0225	5	-2.8769	0.0347
	Breakfast - Snack	9	0.0698	0.0225	5	-3.1083	0.0266
	Breakfast - Snack	10	0.0504	0.0229	5	-2.2047	0.0786
	Breakfast - Snack	11	0.0468	0.0225	5	-2.0845	0.0915
	Breakfast - Snack	12	0.0476	0.0225	5	-2.1187	0.0877
	Breakfast - Snack	13	0.0117	0.0225	5	-0.523	0.6233
	Breakfast - Snack	14	0.0148	0.0225	5	-0.6571	0.5402
	F. Lipid Oxidation
	Lipid Oxidation Pairwise	Hour	Estimate	SE	df	t.ratio	p.value
	Breakfast - Snack	15	0.0172	0.0079	5	-2.1771	0.0814
	Breakfast - Snack	16	0.0174	0.0078	5	-2.2315	0.076
	Breakfast - Snack	17	0	0.007	5	-0.0007	0.9994
	Breakfast - Snack	18	0.0076	0.0069	5	-1.1047	0.3196
	Breakfast - Snack	19	0.0127	0.0069	5	-1.8343	0.1261
	Breakfast - Snack	20	0.0155	0.0069	5	-2.2461	0.0746
	Breakfast - Snack	21	0.009	0.0069	5	-1.2967	0.2513
	Breakfast - Snack	22	0.0178	0.0068	5	-2.6009	0.0482
	Breakfast - Snack	23	0.0193	0.0068	5	-2.8271	0.0368
	Breakfast - Snack	0	0.021	0.0068	5	-3.0619	0.028
	Breakfast - Snack	1	0.0214	0.0069	5	-3.0991	0.0269
	Breakfast - Snack	2	0.0226	0.0069	5	-3.2752	0.0221
	Breakfast - Snack	3	0.0172	0.0069	5	-2.4921	0.055
	Breakfast - Snack	4	0.0159	0.0069	5	-2.3075	0.0691
	Breakfast - Snack	5	0.0183	0.0069	5	-2.6536	0.0452
	Breakfast - Snack	6	0.0151	0.007	5	-2.1623	0.0829
	Breakfast - Snack	7	0.0218	0.0077	5	-2.8242	0.0369
	Breakfast - Snack	8	-0.0027	0.0079	5	0.3448	0.7442
	Breakfast - Snack	9	-0.005	0.0079	5	0.6378	0.5517
	Breakfast - Snack	10	-0.0023	0.0081	5	0.2818	0.7894
	Breakfast - Snack	11	-0.0014	0.0079	5	0.1719	0.8703
	Breakfast - Snack	12	-0.0092	0.0079	5	1.1675	0.2957
	Breakfast - Snack	13	0.0103	0.0079	5	-1.2969	0.2513
	Breakfast - Snack	14	0.021	0.0079	5	-2.6474	0.0456
