# Supplementary material for: Eating breakfast and avoiding late-evening snacking sustains lipid oxidation
Source: PLoS Biol. 2020 Feb 27;18(2):e3000622. doi: 10.1371/journal.pbio.3000622 (PMC7046182; doi:10.1371/journal.pbio.3000622)
Supplement: S3 Table — The mixed-model analysis was applied to the difference between the fitted maximum and the fitted minimum across the 24-h day for each physiological parameter. The table lists the p-value from the mixed model to determine that there were no statistically significant changes in peak/trough amplitude between Breakfast and Snack Sessions in any of the measured parameters. (XLSX) [file pbio.3000622.s010.xlsx]

## Sheet: Sheet1
	S3 Table. Mixed Model Analysis of Peak/Trough Amplitude
	Parameter	Breakfast-Snack p-value
	RER	0.3592
	Activity	0.5542
	Temperature	0.333
	Metabolic Rate	0.9741
	Carbohydrate oxidation	0.2494
	Lipid oxidation	0.436
