# Supplementary material for: Eating breakfast and avoiding late-evening snacking sustains lipid oxidation
Source: PLoS Biol. 2020 Feb 27;18(2):e3000622. doi: 10.1371/journal.pbio.3000622 (PMC7046182; doi:10.1371/journal.pbio.3000622)
Supplement: S1 Data — (XLSX) [file pbio.3000622.s011.xlsx]

## Sheet: Subject 1 Breakfast Session
Time	Calc VO2 (mL)	Calc VCO2 (mL)
2015-11-05 17:19:06	419.227	337.347
2015-11-05 17:20:06	467.015	376.956
2015-11-05 17:21:06	508.899	412.385
2015-11-05 17:22:06	537.552	437.14
2015-11-05 17:23:06	550.949	452.758
2015-11-05 17:24:06	542.522	448.999
2015-11-05 17:25:06	510.811	424.98
2015-11-05 17:26:06	469.96	391.264
2015-11-05 17:27:06	418.139	346.535
2015-11-05 17:28:06	347.129	286.59
2015-11-05 17:29:06	473.463	410.93
2015-11-05 17:30:06	404.299	350.077
2015-11-05 17:31:06	352.766	299.388
2015-11-05 17:32:06	320.902	268.094
2015-11-05 17:33:06	306.328	251.512
2015-11-05 17:34:06	311.087	255.157
2015-11-05 17:35:06	336.92	276.631
2015-11-05 17:36:06	385.332	317.639
2015-11-05 17:37:06	446.936	370.522
2015-11-05 17:38:06	323.577	247.946
2015-11-05 17:39:06	405.852	321.163
2015-11-05 17:40:06	491.474	396.418
2015-11-05 17:41:06	573.474	467.346
2015-11-05 17:42:06	652.943	536.817
2015-11-05 17:43:06	717.802	594.635
2015-11-05 17:44:06	770.275	643.098
2015-11-05 17:45:06	811.629	679.185
2015-11-05 17:46:06	844.311	707.731
2015-11-05 17:47:06	864.601	723.325
2015-11-05 17:48:06	875.937	731.636
2015-11-05 17:49:06	896.459	749.238
2015-11-05 17:50:06	910.012	761.669
2015-11-05 17:51:06	916.015	768.091
2015-11-05 17:52:06	919.509	770.062
2015-11-05 17:53:06	916.369	770.067
2015-11-05 17:54:06	906.846	763.362
2015-11-05 17:55:06	890.879	754.139
2015-11-05 17:56:06	871.203	740.446
2015-11-05 17:57:06	852.74	725.861
2015-11-05 17:58:06	834.701	710.844
2015-11-05 17:59:06	818.469	697.771
2015-11-05 18:00:06	800.905	684.904
2015-11-05 18:01:06	783.509	671.793
2015-11-05 18:02:06	766.187	657.319
2015-11-05 18:03:06	750.238	642.605
2015-11-05 18:04:06	734.739	631.479
2015-11-05 18:05:06	720.12	621.053
2015-11-05 18:06:06	704.675	610.452
2015-11-05 18:07:06	688.178	598.775
2015-11-05 18:08:06	673.951	588.208
2015-11-05 18:09:06	663.433	580.224
2015-11-05 18:10:06	654.441	576.483
2015-11-05 18:11:06	648.1	573.832
2015-11-05 18:12:06	643.299	570.854
2015-11-05 18:13:06	638.392	566.726
2015-11-05 18:14:06	632.789	561.368
2015-11-05 18:15:06	622.887	554.155
2015-11-05 18:16:06	612.831	544.393
2015-11-05 18:17:06	599.631	531.386
2015-11-05 18:18:06	586.896	517.288
2015-11-05 18:19:06	571.971	502.599
2015-11-05 18:20:06	559.539	490.088
2015-11-05 18:21:06	548.8	480.767
2015-11-05 18:22:06	540.7	473.234
2015-11-05 18:23:06	532.652	467.52
2015-11-05 18:24:06	527.227	464.125
2015-11-05 18:25:06	522.914	462.062
2015-11-05 18:26:06	519.464	461.036
2015-11-05 18:27:06	517.537	460.698
2015-11-05 18:28:06	516.798	461.175
2015-11-05 18:29:06	518.215	462.336
2015-11-05 18:30:06	518.858	464.168
2015-11-05 18:31:06	520.399	466.748
2015-11-05 18:32:06	523.702	468.837
2015-11-05 18:33:06	526.02	471.217
2015-11-05 18:34:06	529.767	473.99
2015-11-05 18:35:06	531.078	477.15
2015-11-05 18:36:06	534.981	479.983
2015-11-05 18:37:06	538.878	483.099
2015-11-05 18:38:06	543.473	486.096
2015-11-05 18:39:06	549.31	488.582
2015-11-05 18:40:06	553.26	490.176
2015-11-05 18:41:06	555.337	490.597
2015-11-05 18:42:06	557.02	490.256
2015-11-05 18:43:06	557.421	489.13
2015-11-05 18:44:06	557.028	487.353
2015-11-05 18:45:06	554.058	484.763
2015-11-05 18:46:06	550.463	481.696
2015-11-05 18:47:06	548.424	478.632
2015-11-05 18:48:06	547.47	476.554
2015-11-05 18:49:06	548.574	476.134
2015-11-05 18:50:06	551.689	477.961
2015-11-05 18:51:06	556.803	480.724
2015-11-05 18:52:06	561.18	483.85
2015-11-05 18:53:06	567.753	486.572
2015-11-05 18:54:06	572.469	489.144
2015-11-05 18:55:06	577.137	491.154
2015-11-05 18:56:06	580.646	491.91
2015-11-05 18:57:06	582.391	491.419
2015-11-05 18:58:06	580.959	488.715
2015-11-05 18:59:06	573.652	481.545
2015-11-05 19:00:06	568.598	476.957
2015-11-05 19:01:06	564.494	473.14
2015-11-05 19:02:06	559.174	469.391
2015-11-05 19:03:06	552.596	465.644
2015-11-05 19:04:06	549.018	461.804
2015-11-05 19:05:06	543.497	457.725
2015-11-05 19:06:06	539.227	453.1
2015-11-05 19:07:06	533.733	448.46
2015-11-05 19:08:06	530.13	444.05
2015-11-05 19:09:06	527.693	440.238
2015-11-05 19:10:06	526.589	436.407
2015-11-05 19:11:06	524.747	433.241
2015-11-05 19:12:06	523.406	430.646
2015-11-05 19:13:06	523.384	428.694
2015-11-05 19:14:06	523.502	427.477
2015-11-05 19:15:06	523.74	426.819
2015-11-05 19:16:06	521.261	426.308
2015-11-05 19:17:06	520.609	426.199
2015-11-05 19:18:06	521.25	426.313
2015-11-05 19:19:06	520.496	426.704
2015-11-05 19:20:06	519.836	426.875
2015-11-05 19:21:06	518.164	426.918
2015-11-05 19:22:06	516.306	427.181
2015-11-05 19:23:06	517.368	427.839
2015-11-05 19:24:06	519.094	429.182
2015-11-05 19:25:06	522.297	430.507
2015-11-05 19:26:06	521.631	431.843
2015-11-05 19:27:06	524.413	433.178
2015-11-05 19:28:06	528.798	435.043
2015-11-05 19:29:06	532.948	437.796
2015-11-05 19:30:06	539.028	441.443
2015-11-05 19:31:06	544.667	445.766
2015-11-05 19:32:06	552.336	451.079
2015-11-05 19:33:06	563.283	457.562
2015-11-05 19:34:06	576.298	465.784
2015-11-05 19:35:06	592.506	477.404
2015-11-05 19:36:06	614.89	491.773
2015-11-05 19:37:06	642.415	510.249
2015-11-05 19:38:06	674.061	531.553
2015-11-05 19:39:06	708.178	554.93
2015-11-05 19:40:06	740.566	578.602
2015-11-05 19:41:06	773.217	603.163
2015-11-05 19:42:06	806.327	629.252
2015-11-05 19:43:06	836.552	654.685
2015-11-05 19:44:06	864.937	678.643
2015-11-05 19:45:06	885.655	698.281
2015-11-05 19:46:06	902.204	714.959
2015-11-05 19:47:06	913.702	726.814
2015-11-05 19:48:06	925.425	739.596
2015-11-05 19:49:06	935.045	751.535
2015-11-05 19:50:06	943.235	762.264
2015-11-05 19:51:06	951.603	771.448
2015-11-05 19:52:06	952.189	778.002
2015-11-05 19:53:06	954.028	782.804
2015-11-05 19:54:06	952.893	786.211
2015-11-05 19:55:06	952.3	788.067
2015-11-05 19:56:06	946.932	785.097
2015-11-05 19:57:06	931.141	774.971
2015-11-05 19:58:06	906.359	757.778
2015-11-05 19:59:06	876.703	736.413
2015-11-05 20:00:06	846.501	713.686
2015-11-05 20:01:06	816.381	690.485
2015-11-05 20:02:06	784.339	665.334
2015-11-05 20:03:06	749.409	639.412
2015-11-05 20:04:06	717.697	614.521
2015-11-05 20:05:06	692.82	593.583
2015-11-05 20:06:06	668.804	575.209
2015-11-05 20:07:06	647.76	558.614
2015-11-05 20:08:06	626.938	542.847
2015-11-05 20:09:06	608.008	527.275
2015-11-05 20:10:06	590.895	513.422
2015-11-05 20:11:06	580.189	501.577
2015-11-05 20:12:06	568.807	492.316
2015-11-05 20:13:06	560.363	484.849
2015-11-05 20:14:06	555.137	478.774
2015-11-05 20:15:06	550.643	473.525
2015-11-05 20:16:06	547.8	468.777
2015-11-05 20:17:06	543.662	464.292
2015-11-05 20:18:06	540.47	460.332
2015-11-05 20:19:06	535.669	456.957
2015-11-05 20:20:06	531.972	453.857
2015-11-05 20:21:06	529.051	450.764
2015-11-05 20:22:06	525.391	447.718
2015-11-05 20:23:06	523.325	444.828
2015-11-05 20:24:06	520.314	442.576
2015-11-05 20:25:06	519.392	441.064
2015-11-05 20:26:06	517.773	439.228
2015-11-05 20:27:06	515.021	436.935
2015-11-05 20:28:06	512.024	434.408
2015-11-05 20:29:06	511.612	432.585
2015-11-05 20:30:06	511.321	430.74
2015-11-05 20:31:06	510.666	429.402
2015-11-05 20:32:06	512.597	428.423
2015-11-05 20:33:06	512.92	427.824
2015-11-05 20:34:06	513.309	427.39
2015-11-05 20:35:06	515.032	427.65
2015-11-05 20:36:06	515.13	428.23
2015-11-05 20:37:06	517.264	429.439
2015-11-05 20:38:06	518.776	431.309
2015-11-05 20:39:06	522.624	433.318
2015-11-05 20:40:06	526.125	434.914
2015-11-05 20:41:06	529.711	435.894
2015-11-05 20:42:06	532.115	436.671
2015-11-05 20:43:06	534.622	436.897
2015-11-05 20:44:06	536.109	436.011
2015-11-05 20:45:06	534.497	434.695
2015-11-05 20:46:06	531.524	432.394
2015-11-05 20:47:06	527.715	429.63
2015-11-05 20:48:06	522.701	426.174
2015-11-05 20:49:06	518.883	423.156
2015-11-05 20:50:06	515.18	420.46
2015-11-05 20:51:06	512.587	418.601
2015-11-05 20:52:06	514.22	417.846
2015-11-05 20:53:06	514.575	416.944
2015-11-05 20:54:06	516.14	415.948
2015-11-05 20:55:06	517.61	414.894
2015-11-05 20:56:06	521.029	415.024
2015-11-05 20:57:06	528.27	416.218
2015-11-05 20:58:06	536.236	419.401
2015-11-05 20:59:06	547.764	424.679
2015-11-05 21:00:06	558.417	431.733
2015-11-05 21:01:06	570.453	440.286
2015-11-05 21:02:06	584.802	449.553
2015-11-05 21:03:06	598.844	459.682
2015-11-05 21:04:06	612.136	469.876
2015-11-05 21:05:06	623.012	479.583
2015-11-05 21:06:06	633.293	487.424
2015-11-05 21:07:06	636.476	492.163
2015-11-05 21:08:06	637.588	494.084
2015-11-05 21:09:06	636.041	493.186
2015-11-05 21:10:06	629.586	490.122
2015-11-05 21:11:06	619.549	484.054
2015-11-05 21:12:06	606.86	477.589
2015-11-05 21:13:06	595.066	470.743
2015-11-05 21:14:06	584.077	463.773
2015-11-05 21:15:06	573.606	457.186
2015-11-05 21:16:06	566.313	450.591
2015-11-05 21:17:06	560.798	445.433
2015-11-05 21:18:06	557.197	441.576
2015-11-05 21:19:06	556.253	440.028
2015-11-05 21:20:06	553.847	438.058
2015-11-05 21:21:06	553.598	436.933
2015-11-05 21:22:06	554.835	436.41
2015-11-05 21:23:06	557.764	437.459
2015-11-05 21:24:06	560.483	440.191
2015-11-05 21:25:06	564.414	443.253
2015-11-05 21:26:06	567.473	445.7
2015-11-05 21:27:06	570.234	446.122
2015-11-05 21:28:06	569.486	446.213
2015-11-05 21:29:06	565.575	445.101
2015-11-05 21:30:06	561.031	443.043
2015-11-05 21:31:06	551.52	438.436
2015-11-05 21:32:06	541.937	432.549
2015-11-05 21:33:06	531.641	425.779
2015-11-05 21:34:06	522.598	420.383
2015-11-05 21:35:06	516.771	416.699
2015-11-05 21:36:06	513.958	413.976
2015-11-05 21:37:06	509.407	411.28
2015-11-05 21:38:06	508.458	408.299
2015-11-05 21:39:06	506.776	406.018
2015-11-05 21:40:06	505.55	403.577
2015-11-05 21:41:06	505.001	401.846
2015-11-05 21:42:06	500.891	399.058
2015-11-05 21:43:06	499.607	396.286
2015-11-05 21:44:06	496.011	393.395
2015-11-05 21:45:06	490.899	391.236
2015-11-05 21:46:06	486.075	390.232
2015-11-05 21:47:06	481.389	389.12
2015-11-05 21:48:06	477.281	388.686
2015-11-05 21:49:06	475.097	388.233
2015-11-05 21:50:06	468.51	388.712
2015-11-05 21:51:06	466.533	389.407
2015-11-05 21:52:06	466.688	390.577
2015-11-05 21:53:06	465.467	391.455
2015-11-05 21:54:06	469.948	392.076
2015-11-05 21:55:06	473.002	393.02
2015-11-05 21:56:06	481.235	394.571
2015-11-05 21:57:06	487.853	397.295
2015-11-05 21:58:06	497.693	401.549
2015-11-05 21:59:06	507.682	407.673
2015-11-05 22:00:06	521.506	414.976
2015-11-05 22:01:06	535.006	422.564
2015-11-05 22:02:06	545.692	429.423
2015-11-05 22:03:06	553.904	434.429
2015-11-05 22:04:06	558.176	437.158
2015-11-05 22:05:06	560.274	437.804
2015-11-05 22:06:06	558.266	435.722
2015-11-05 22:07:06	553.943	431.114
2015-11-05 22:08:06	544.007	424.005
2015-11-05 22:09:06	532.745	416.515
2015-11-05 22:10:06	523.575	410.345
2015-11-05 22:11:06	515.732	405.513
2015-11-05 22:12:06	509.311	402.411
2015-11-05 22:13:06	503.975	400.227
2015-11-05 22:14:06	500.532	398.683
2015-11-05 22:15:06	497.08	397.272
2015-11-05 22:16:06	495.985	396.888
2015-11-05 22:17:06	498.291	396.637
2015-11-05 22:18:06	496.887	397.222
2015-11-05 22:19:06	496.771	397.6
2015-11-05 22:20:06	498.624	397.316
2015-11-05 22:21:06	498.657	396.886
2015-11-05 22:22:06	498.176	396.226
2015-11-05 22:23:06	497.678	395.792
2015-11-05 22:24:06	497.039	394.835
2015-11-05 22:25:06	493.639	393.778
2015-11-05 22:26:06	490.305	392.29
2015-11-05 22:27:06	488.225	389.993
2015-11-05 22:28:06	484.267	388.126
2015-11-05 22:29:06	482.07	386.999
2015-11-05 22:30:06	479.9	386.754
2015-11-05 22:31:06	481.699	386.905
2015-11-05 22:32:06	481.127	387.179
2015-11-05 22:33:06	482.93	388.287
2015-11-05 22:34:06	485.48	389.95
2015-11-05 22:35:06	488.005	392.075
2015-11-05 22:36:06	491.463	394.535
2015-11-05 22:37:06	491.419	397.159
2015-11-05 22:38:06	494.011	400.858
2015-11-05 22:39:06	500.854	405.32
2015-11-05 22:40:06	502.837	410.243
2015-11-05 22:41:06	505.64	414.802
2015-11-05 22:42:06	513.914	419.213
2015-11-05 22:43:06	513.846	424.806
2015-11-05 22:44:06	519.135	430.481
2015-11-05 22:45:06	524.797	435.101
2015-11-05 22:46:06	529.578	437.738
2015-11-05 22:47:06	524.929	439.514
2015-11-05 22:48:06	527.738	441.459
2015-11-05 22:49:06	536.86	443.769
2015-11-05 22:50:06	533.969	445.556
2015-11-05 22:51:06	539.54	445.806
2015-11-05 22:52:06	536.123	446.317
2015-11-05 22:53:06	542.834	447.691
2015-11-05 22:54:06	548.419	450.754
2015-11-05 22:55:06	558.678	455.798
2015-11-05 22:56:06	572.774	462.424
2015-11-05 22:57:06	589.516	470.957
2015-11-05 22:58:06	609.765	482.569
2015-11-05 22:59:06	632.163	498.484
2015-11-05 23:00:06	664.899	519.156
2015-11-05 23:01:06	697.938	539.999
2015-11-05 23:02:06	723.967	556.726
2015-11-05 23:03:06	738.755	568.046
2015-11-05 23:04:06	749.972	576.44
2015-11-05 23:05:06	755.021	581.487
2015-11-05 23:06:06	754.122	579.761
2015-11-05 23:07:06	740.312	569.737
2015-11-05 23:08:06	717.327	552.745
2015-11-05 23:09:06	689.508	533.465
2015-11-05 23:10:06	661.001	515.001
2015-11-05 23:11:06	639.145	498.869
2015-11-05 23:12:06	613.799	481.927
2015-11-05 23:13:06	590.754	464.483
2015-11-05 23:14:06	571.679	448.77
2015-11-05 23:15:06	555.376	436.551
2015-11-05 23:16:06	542.347	427.272
2015-11-05 23:17:06	534.056	420.352
2015-11-05 23:18:06	527.767	413.995
2015-11-05 23:19:06	520.128	405.869
2015-11-05 23:20:06	511.529	397.522
2015-11-05 23:21:06	504.654	390.418
2015-11-05 23:22:06	494.878	383.695
2015-11-05 23:23:06	487.278	377.551
2015-11-05 23:24:06	481.309	370.232
2015-11-05 23:25:06	471.957	362.279
2015-11-05 23:26:06	462.129	354.562
2015-11-05 23:27:06	454.227	348.987
2015-11-05 23:28:06	450.034	344.791
2015-11-05 23:29:06	443.576	341.111
2015-11-05 23:30:06	439.034	337.502
2015-11-05 23:31:06	435.691	334.097
2015-11-05 23:32:06	430.529	330.939
2015-11-05 23:33:06	425.621	327.7
2015-11-05 23:34:06	422.498	325.127
2015-11-05 23:35:06	418.646	322.355
2015-11-05 23:36:06	414.669	320.308
2015-11-05 23:37:06	410.68	317.616
2015-11-05 23:38:06	410.091	316.501
2015-11-05 23:39:06	406.592	314.555
2015-11-05 23:40:06	405.805	313.747
2015-11-05 23:41:06	403.32	312.711
2015-11-05 23:42:06	401.795	311.585
2015-11-05 23:43:06	403.663	310.986
2015-11-05 23:44:06	402.753	309.94
2015-11-05 23:45:06	402.222	309.664
2015-11-05 23:46:06	402.159	309.072
2015-11-05 23:47:06	402.079	309.156
2015-11-05 23:48:06	403.081	308.998
2015-11-05 23:49:06	402.864	308.384
2015-11-05 23:50:06	402.599	307.703
2015-11-05 23:51:06	402.469	307.836
2015-11-05 23:52:06	402.921	308.299
2015-11-05 23:53:06	402.277	308.303
2015-11-05 23:54:06	402.85	308.298
2015-11-05 23:55:06	402.89	308.208
2015-11-05 23:56:06	404.154	308.222
2015-11-05 23:57:06	403.943	308.172
2015-11-05 23:58:06	405.264	307.704
2015-11-05 23:59:06	405.084	306.759
2015-11-06 00:00:06	403.749	305.702
2015-11-06 00:01:06	403.232	305.136
2015-11-06 00:02:06	403.143	304.594
2015-11-06 00:03:06	403.329	303.924
2015-11-06 00:04:06	403.871	303.995
2015-11-06 00:05:06	405.312	304.231
2015-11-06 00:06:06	405.862	305.17
2015-11-06 00:07:06	406.92	305.856
2015-11-06 00:08:06	407.306	305.912
2015-11-06 00:09:06	408.73	306.302
2015-11-06 00:10:06	409.161	306.556
2015-11-06 00:11:06	409.755	306.532
2015-11-06 00:12:06	406.828	305.764
2015-11-06 00:13:06	403.578	304.968
2015-11-06 00:14:06	402.289	304.178
2015-11-06 00:15:06	400.831	303.674
2015-11-06 00:16:06	399.841	303.442
2015-11-06 00:17:06	398.028	303.545
2015-11-06 00:18:06	396.835	303.712
2015-11-06 00:19:06	398.238	304.03
2015-11-06 00:20:06	398.452	304.5
2015-11-06 00:21:06	397.988	304.73
2015-11-06 00:22:06	398.958	304.986
2015-11-06 00:23:06	399.284	305.295
2015-11-06 00:24:06	402.524	305.665
2015-11-06 00:25:06	401.757	305.227
2015-11-06 00:26:06	401.388	305.064
2015-11-06 00:27:06	398.905	304.603
2015-11-06 00:28:06	395.915	304.594
2015-11-06 00:29:06	392.948	304.789
2015-11-06 00:30:06	393.445	304.552
2015-11-06 00:31:06	391.814	304.352
2015-11-06 00:32:06	391.831	303.821
2015-11-06 00:33:06	393.53	303.928
2015-11-06 00:34:06	393.756	303.767
2015-11-06 00:35:06	395.946	303.914
2015-11-06 00:36:06	396.452	303.478
2015-11-06 00:37:06	399.372	303.011
2015-11-06 00:38:06	399.545	303.042
2015-11-06 00:39:06	399.6	303.497
2015-11-06 00:40:06	398.355	304.2
2015-11-06 00:41:06	397.42	304.642
2015-11-06 00:42:06	398.879	305.62
2015-11-06 00:43:06	401.622	306.827
2015-11-06 00:44:06	405.114	307.879
2015-11-06 00:45:06	406.844	309.042
2015-11-06 00:46:06	409.258	309.855
2015-11-06 00:47:06	410.844	311.446
2015-11-06 00:48:06	413.707	312.67
2015-11-06 00:49:06	414.983	313.859
2015-11-06 00:50:06	417.974	313.824
2015-11-06 00:51:06	417.067	313.022
2015-11-06 00:52:06	414.226	312.349
2015-11-06 00:53:06	411.304	311.486
2015-11-06 00:54:06	411.71	310.456
2015-11-06 00:55:06	408.902	308.638
2015-11-06 00:56:06	407.209	306.717
2015-11-06 00:57:06	404.471	305.197
2015-11-06 00:58:06	402.475	304.916
2015-11-06 00:59:06	401.911	304.769
2015-11-06 01:00:06	402.577	304.876
2015-11-06 01:01:06	404.474	304.799
2015-11-06 01:02:06	407.577	305.386
2015-11-06 01:03:06	409.698	306.132
2015-11-06 01:04:06	411.581	306.829
2015-11-06 01:05:06	412.975	308.034
2015-11-06 01:06:06	412.14	308.913
2015-11-06 01:07:06	413.748	310.52
2015-11-06 01:08:06	415.364	312.073
2015-11-06 01:09:06	417.224	314.502
2015-11-06 01:10:06	417.273	316.779
2015-11-06 01:11:06	416.574	318.623
2015-11-06 01:12:06	417.607	319.692
2015-11-06 01:13:06	419.003	319.739
2015-11-06 01:14:06	420.237	319.356
2015-11-06 01:15:06	418.132	317.722
2015-11-06 01:16:06	414.853	315.787
2015-11-06 01:17:06	410.516	312.806
2015-11-06 01:18:06	408.478	309.136
2015-11-06 01:19:06	406.102	305.778
2015-11-06 01:20:06	406.475	303.495
2015-11-06 01:21:06	403.546	302.404
2015-11-06 01:22:06	404.571	301.847
2015-11-06 01:23:06	405.531	302.449
2015-11-06 01:24:06	404.777	303.228
2015-11-06 01:25:06	406.994	305.318
2015-11-06 01:26:06	406.861	307.774
2015-11-06 01:27:06	407.893	310.16
2015-11-06 01:28:06	407.431	311.755
2015-11-06 01:29:06	407.413	312.497
2015-11-06 01:30:06	407.295	313.131
2015-11-06 01:31:06	407.271	313.484
2015-11-06 01:32:06	406.961	313.877
2015-11-06 01:33:06	408.028	313.664
2015-11-06 01:34:06	409.276	313.123
2015-11-06 01:35:06	409.531	313.612
2015-11-06 01:36:06	411.397	314.526
2015-11-06 01:37:06	413.809	315.895
2015-11-06 01:38:06	415.455	316.984
2015-11-06 01:39:06	416.473	317.906
2015-11-06 01:40:06	415.624	318.551
2015-11-06 01:41:06	415.22	318.314
2015-11-06 01:42:06	415.824	318.926
2015-11-06 01:43:06	416.298	318.733
2015-11-06 01:44:06	414.607	318.483
2015-11-06 01:45:06	414.299	318.211
2015-11-06 01:46:06	412.063	317.682
2015-11-06 01:47:06	413.558	317.713
2015-11-06 01:48:06	414.067	317.894
2015-11-06 01:49:06	416.838	318.995
2015-11-06 01:50:06	416.187	319.309
2015-11-06 01:51:06	414.66	319.578
2015-11-06 01:52:06	414.369	319.388
2015-11-06 01:53:06	414.16	319.373
2015-11-06 01:54:06	414.486	319.518
2015-11-06 01:55:06	412.172	319.703
2015-11-06 01:56:06	408.45	319.072
2015-11-06 01:57:06	403.719	317.46
2015-11-06 01:58:06	400.861	316.269
2015-11-06 01:59:06	398.576	315.313
2015-11-06 02:00:06	397.922	315.032
2015-11-06 02:01:06	396.697	314.058
2015-11-06 02:02:06	394.727	313.187
2015-11-06 02:03:06	392.847	311.603
2015-11-06 02:04:06	392.333	311.067
2015-11-06 02:05:06	392.409	310.935
2015-11-06 02:06:06	394.228	311.399
2015-11-06 02:07:06	392.985	310.724
2015-11-06 02:08:06	393.575	310.087
2015-11-06 02:09:06	392.28	309.923
2015-11-06 02:10:06	391.082	309.851
2015-11-06 02:11:06	391.699	310.105
2015-11-06 02:12:06	392.063	310.213
2015-11-06 02:13:06	392.637	310.629
2015-11-06 02:14:06	393.896	310.881
2015-11-06 02:15:06	396.421	311.739
2015-11-06 02:16:06	397.24	311.938
2015-11-06 02:17:06	399.543	312.165
2015-11-06 02:18:06	401.526	311.782
2015-11-06 02:19:06	402.856	311.146
2015-11-06 02:20:06	404.01	310.83
2015-11-06 02:21:06	401.341	310.122
2015-11-06 02:22:06	400.234	309.696
2015-11-06 02:23:06	397.95	308.953
2015-11-06 02:24:06	396.076	308.665
2015-11-06 02:25:06	396.543	308.509
2015-11-06 02:26:06	396.307	308.692
2015-11-06 02:27:06	395.109	308.741
2015-11-06 02:28:06	396.179	308.953
2015-11-06 02:29:06	397.255	309.292
2015-11-06 02:30:06	398.059	309.606
2015-11-06 02:31:06	400.494	309.284
2015-11-06 02:32:06	401.537	309.731
2015-11-06 02:33:06	403.668	309.642
2015-11-06 02:34:06	404.106	309.678
2015-11-06 02:35:06	404.57	309.451
2015-11-06 02:36:06	404.332	309.371
2015-11-06 02:37:06	404.702	309.329
2015-11-06 02:38:06	405.47	308.953
2015-11-06 02:39:06	403.642	308.925
2015-11-06 02:40:06	402.425	308.706
2015-11-06 02:41:06	399.082	308.895
2015-11-06 02:42:06	397.584	309.36
2015-11-06 02:43:06	395.405	310.039
2015-11-06 02:44:06	394.288	310.325
2015-11-06 02:45:06	392.695	310.271
2015-11-06 02:46:06	392.547	310.171
2015-11-06 02:47:06	391.526	310.298
2015-11-06 02:48:06	393.437	310.571
2015-11-06 02:49:06	394.542	311.142
2015-11-06 02:50:06	399.087	311.739
2015-11-06 02:51:06	401.965	312.38
2015-11-06 02:52:06	404.621	313.375
2015-11-06 02:53:06	408.066	314.776
2015-11-06 02:54:06	411.175	316.808
2015-11-06 02:55:06	413.536	318.987
2015-11-06 02:56:06	415.355	321.093
2015-11-06 02:57:06	417.981	323.379
2015-11-06 02:58:06	418.771	325.579
2015-11-06 02:59:06	422.749	328.326
2015-11-06 03:00:06	423.549	329.155
2015-11-06 03:01:06	423.906	328.685
2015-11-06 03:02:06	423.603	327.438
2015-11-06 03:03:06	422.117	325.715
2015-11-06 03:04:06	419.168	323.9
2015-11-06 03:05:06	415.983	320.776
2015-11-06 03:06:06	411.784	317.444
2015-11-06 03:07:06	408.126	313.894
2015-11-06 03:08:06	405.408	311.755
2015-11-06 03:09:06	403.917	310.36
2015-11-06 03:10:06	401.774	308.745
2015-11-06 03:11:06	401.285	307.421
2015-11-06 03:12:06	401.259	305.921
2015-11-06 03:13:06	401.912	304.992
2015-11-06 03:14:06	402.27	304.335
2015-11-06 03:15:06	401.041	304.035
2015-11-06 03:16:06	402.202	304.095
2015-11-06 03:17:06	403.203	304.96
2015-11-06 03:18:06	405.638	306.443
2015-11-06 03:19:06	407.58	307.815
2015-11-06 03:20:06	407.379	308.805
2015-11-06 03:21:06	406.894	309.577
2015-11-06 03:22:06	404.62	310.088
2015-11-06 03:23:06	404.864	310.608
2015-11-06 03:24:06	404.168	310.529
2015-11-06 03:25:06	403.377	310.537
2015-11-06 03:26:06	402.538	310.602
2015-11-06 03:27:06	401.894	310.339
2015-11-06 03:28:06	402.892	310.671
2015-11-06 03:29:06	403.017	310.632
2015-11-06 03:30:06	402.6	311.334
2015-11-06 03:31:06	401.893	312.428
2015-11-06 03:32:06	400.943	313.422
2015-11-06 03:33:06	400.39	313.818
2015-11-06 03:34:06	399.288	314.81
2015-11-06 03:35:06	399.509	315.828
2015-11-06 03:36:06	399.915	317.023
2015-11-06 03:37:06	399.055	317.486
2015-11-06 03:38:06	398.932	317.424
2015-11-06 03:39:06	396.677	315.775
2015-11-06 03:40:06	396.007	313.68
2015-11-06 03:41:06	394.578	309.861
2015-11-06 03:42:06	392.642	306.054
2015-11-06 03:43:06	391.235	301.642
2015-11-06 03:44:06	388.957	298.91
2015-11-06 03:45:06	390.07	296.869
2015-11-06 03:46:06	390.433	295.319
2015-11-06 03:47:06	390.586	294.819
2015-11-06 03:48:06	391.47	295.646
2015-11-06 03:49:06	393.468	298.067
2015-11-06 03:50:06	394.716	300.35
2015-11-06 03:51:06	397.009	303.347
2015-11-06 03:52:06	398.461	305.32
2015-11-06 03:53:06	400.022	307.415
2015-11-06 03:54:06	403.177	309.017
2015-11-06 03:55:06	405.989	311.602
2015-11-06 03:56:06	408.086	314.463
2015-11-06 03:57:06	410.136	317.815
2015-11-06 03:58:06	412.895	320.506
2015-11-06 03:59:06	414.098	322.887
2015-11-06 04:00:06	414.139	324.077
2015-11-06 04:01:06	414.18	325.114
2015-11-06 04:02:06	411.284	325.757
2015-11-06 04:03:06	410.482	325.248
2015-11-06 04:04:06	408.936	323.725
2015-11-06 04:05:06	409.067	321.6
2015-11-06 04:06:06	405.788	318.811
2015-11-06 04:07:06	404.437	316.464
2015-11-06 04:08:06	403.092	315.055
2015-11-06 04:09:06	403.37	313.889
2015-11-06 04:10:06	404.936	313.222
2015-11-06 04:11:06	405.518	312.211
2015-11-06 04:12:06	405.957	311.395
2015-11-06 04:13:06	405.016	310.754
2015-11-06 04:14:06	403.073	310.213
2015-11-06 04:15:06	402.847	310.13
2015-11-06 04:16:06	404.268	309.93
2015-11-06 04:17:06	402.787	309.974
2015-11-06 04:18:06	400.726	309.644
2015-11-06 04:19:06	399.444	310.116
2015-11-06 04:20:06	399.289	310.643
2015-11-06 04:21:06	399.645	310.801
2015-11-06 04:22:06	401.053	310.855
2015-11-06 04:23:06	400.308	309.973
2015-11-06 04:24:06	398.262	309.136
2015-11-06 04:25:06	396.081	308.089
2015-11-06 04:26:06	395.352	307.539
2015-11-06 04:27:06	394.846	306.776
2015-11-06 04:28:06	394.468	305.828
2015-11-06 04:29:06	395.496	305.347
2015-11-06 04:30:06	393.534	304.969
2015-11-06 04:31:06	393.177	305.014
2015-11-06 04:32:06	391.184	305.024
2015-11-06 04:33:06	389.145	304.722
2015-11-06 04:34:06	388.268	304.812
2015-11-06 04:35:06	387.25	305.047
2015-11-06 04:36:06	386.906	305.505
2015-11-06 04:37:06	386.4	305.869
2015-11-06 04:38:06	386.645	306.208
2015-11-06 04:39:06	389.189	306.291
2015-11-06 04:40:06	392.675	306.629
2015-11-06 04:41:06	395.597	307.009
2015-11-06 04:42:06	399.73	307.693
2015-11-06 04:43:06	401.661	307.603
2015-11-06 04:44:06	401.836	307.455
2015-11-06 04:45:06	404.924	307.592
2015-11-06 04:46:06	404.974	308.832
2015-11-06 04:47:06	406.036	310.908
2015-11-06 04:48:06	407.785	313.396
2015-11-06 04:49:06	408.925	315.797
2015-11-06 04:50:06	411.576	318.508
2015-11-06 04:51:06	414.307	322.051
2015-11-06 04:52:06	421.411	327.373
2015-11-06 04:53:06	427.032	333.556
2015-11-06 04:54:06	432.749	339.348
2015-11-06 04:55:06	434.578	342.566
2015-11-06 04:56:06	437.308	343.863
2015-11-06 04:57:06	439.762	347.231
2015-11-06 04:58:06	442.165	348.193
2015-11-06 04:59:06	442.591	349.037
2015-11-06 05:00:06	439.613	347.486
2015-11-06 05:01:06	437.072	344.96
2015-11-06 05:02:06	434.13	341.553
2015-11-06 05:03:06	430.736	338.423
2015-11-06 05:04:06	427.191	336.121
2015-11-06 05:05:06	424.472	333.82
2015-11-06 05:06:06	422.983	331.933
2015-11-06 05:07:06	419.958	329.143
2015-11-06 05:08:06	419.604	326.595
2015-11-06 05:09:06	416.195	323.56
2015-11-06 05:10:06	414.024	320.546
2015-11-06 05:11:06	413.72	318.119
2015-11-06 05:12:06	410.81	316.031
2015-11-06 05:13:06	409.15	314.551
2015-11-06 05:14:06	405.915	313.395
2015-11-06 05:15:06	404.154	313.008
2015-11-06 05:16:06	402.445	313.051
2015-11-06 05:17:06	401.401	313.596
2015-11-06 05:18:06	402.079	314.693
2015-11-06 05:19:06	405.131	315.588
2015-11-06 05:20:06	405.885	316.802
2015-11-06 05:21:06	408.46	318.267
2015-11-06 05:22:06	408.503	319.335
2015-11-06 05:23:06	410.242	320.259
2015-11-06 05:24:06	410.467	320.876
2015-11-06 05:25:06	411.406	321.622
2015-11-06 05:26:06	413.574	323.285
2015-11-06 05:27:06	414.234	324.943
2015-11-06 05:28:06	416.584	326.579
2015-11-06 05:29:06	417.818	327.263
2015-11-06 05:30:06	420.046	328.548
2015-11-06 05:31:06	422.672	329.755
2015-11-06 05:32:06	423.959	330.447
2015-11-06 05:33:06	422.851	330.453
2015-11-06 05:34:06	418.974	329.288
2015-11-06 05:35:06	415.712	328.801
2015-11-06 05:36:06	414.332	328.927
2015-11-06 05:37:06	413.329	330.208
2015-11-06 05:38:06	413.432	330.651
2015-11-06 05:39:06	412.923	331.27
2015-11-06 05:40:06	413.595	332.363
2015-11-06 05:41:06	415.737	334.197
2015-11-06 05:42:06	419.252	336.651
2015-11-06 05:43:06	423.617	338.69
2015-11-06 05:44:06	426.933	341.032
2015-11-06 05:45:06	428.396	343.391
2015-11-06 05:46:06	433.903	348.456
2015-11-06 05:47:06	439.188	354.309
2015-11-06 05:48:06	445.539	360.609
2015-11-06 05:49:06	450.757	365.635
2015-11-06 05:50:06	455.278	370.935
2015-11-06 05:51:06	461.681	376.804
2015-11-06 05:52:06	466.966	382.515
2015-11-06 05:53:06	470.371	387.131
2015-11-06 05:54:06	472.609	389.032
2015-11-06 05:55:06	473.073	388.604
2015-11-06 05:56:06	471.741	387.138
2015-11-06 05:57:06	471.653	386.295
2015-11-06 05:58:06	468.608	384.354
2015-11-06 05:59:06	464.423	381.71
2015-11-06 06:00:06	458.706	377.199
2015-11-06 06:01:06	455.317	373.399
2015-11-06 06:02:06	451.27	370.323
2015-11-06 06:03:06	448.673	368.805
2015-11-06 06:04:06	445.254	367.314
2015-11-06 06:05:06	442.72	365.669
2015-11-06 06:06:06	442.402	364.627
2015-11-06 06:07:06	443.911	364.634
2015-11-06 06:08:06	446.343	366.197
2015-11-06 06:09:06	449.574	367.609
2015-11-06 06:10:06	429.656	349.743
2015-11-06 06:11:06	432.574	352.917
2015-11-06 06:12:06	410.543	343.126
2015-11-06 06:13:06	399.549	353.909
2015-11-06 06:14:06	409.411	341.112
2015-11-06 06:15:06	397.018	340.711
2015-11-06 06:16:06	397.985	317.14
2015-11-06 06:17:06	369.333	297.06
2015-11-06 06:18:06	418.283	336.186
2015-11-06 06:19:06	414.658	334.945
2015-11-06 06:20:06	427.013	340.152
2015-11-06 06:21:06	400.683	348.652
2015-11-06 06:22:06	410.307	314.524
2015-11-06 06:23:06	411.09	314.639
2015-11-06 06:24:06	400.995	306.512
2015-11-06 06:25:06	413.738	322.895
2015-11-06 06:26:06	416.041	338.455
2015-11-06 06:27:06	413.506	327.417
2015-11-06 06:28:06	416.147	327.383
2015-11-06 06:29:06	418.714	329.317
2015-11-06 06:30:06	412.458	320.838
2015-11-06 06:31:06	415.678	324.114
2015-11-06 06:32:06	420.658	327.175
2015-11-06 06:33:06	442.055	348.258
2015-11-06 06:34:06	438.998	345.44
2015-11-06 06:35:06	436.288	343.513
2015-11-06 06:36:06	482.98	376.749
2015-11-06 06:37:06	476.867	374.077
2015-11-06 06:38:06	472.427	372.24
2015-11-06 06:39:06	494.602	390.898
2015-11-06 06:40:06	493.942	391.015
2015-11-06 06:41:06	491.311	390.777
2015-11-06 06:42:06	488.664	390.274
2015-11-06 06:43:06	486.307	388.881
2015-11-06 06:44:06	484.275	387.505
2015-11-06 06:45:06	481.887	386.17
2015-11-06 06:46:06	478.969	385.42
2015-11-06 06:47:06	477.637	385.299
2015-11-06 06:48:06	474.539	384.589
2015-11-06 06:49:06	474.595	384.046
2015-11-06 06:50:06	476.319	383.954
2015-11-06 06:51:06	478.108	385.687
2015-11-06 06:52:06	482.562	388.805
2015-11-06 06:53:06	489.261	393.578
2015-11-06 06:54:06	497.815	399.277
2015-11-06 06:55:06	505.233	404.46
2015-11-06 06:56:06	514.179	409.612
2015-11-06 06:57:06	522.971	415.214
2015-11-06 06:58:06	538.816	424.282
2015-11-06 06:59:06	559.529	437.579
2015-11-06 07:00:06	590.314	456.626
2015-11-06 07:01:06	623.006	477.363
2015-11-06 07:02:06	655.861	499.115
2015-11-06 07:03:06	689.732	521.704
2015-11-06 07:04:06	725.575	548.058
2015-11-06 07:05:06	760.489	575.648
2015-11-06 07:06:06	787.7	599.092
2015-11-06 07:07:06	808.718	618.112
2015-11-06 07:08:06	819.971	631.208
2015-11-06 07:09:06	827.983	640.63
2015-11-06 07:10:06	825.171	643.78
2015-11-06 07:11:06	815.477	640.727
2015-11-06 07:12:06	790.545	627.456
2015-11-06 07:13:06	754.838	602.996
2015-11-06 07:14:06	704.065	565.777
2015-11-06 07:15:06	637.056	513.26
2015-11-06 07:16:06	550.541	444.616
2015-11-06 07:17:06
2015-11-06 07:18:06
2015-11-06 07:19:06
2015-11-06 07:20:06
2015-11-06 07:21:06
2015-11-06 07:22:06
2015-11-06 07:23:06
2015-11-06 07:24:06
2015-11-06 07:25:06
2015-11-06 07:26:06
2015-11-06 07:27:06
2015-11-06 07:28:06
2015-11-06 07:29:06
2015-11-06 07:30:06
2015-11-06 07:31:06
2015-11-06 07:32:06
2015-11-06 07:33:06
2015-11-06 07:34:06
2015-11-06 07:35:06
2015-11-06 07:36:06
2015-11-06 07:37:06
2015-11-06 07:38:06
2015-11-06 07:39:06
2015-11-06 07:40:06
2015-11-06 07:41:06
2015-11-06 07:42:06
2015-11-06 07:43:06
2015-11-06 07:44:06
2015-11-06 07:45:06
2015-11-06 07:46:06
2015-11-06 07:47:06
2015-11-06 07:48:06
2015-11-06 07:49:06
2015-11-06 07:50:06
2015-11-06 07:51:06
2015-11-06 07:52:06
2015-11-06 07:53:06
2015-11-06 07:54:06
2015-11-06 07:55:06
2015-11-06 07:56:06
2015-11-06 07:57:06
2015-11-06 07:58:06
2015-11-06 07:59:06
2015-11-06 08:00:06
2015-11-06 08:01:06
2015-11-06 08:02:06
2015-11-06 08:03:06	408.885	334.524
2015-11-06 08:04:06	443.633	366.081
2015-11-06 08:05:06	474.235	391.376
2015-11-06 08:06:06	497.363	410.659
2015-11-06 08:07:06	516.734	425.525
2015-11-06 08:08:06	536.425	442.18
2015-11-06 08:09:06	551.248	454.42
2015-11-06 08:10:06	561.208	461.583
2015-11-06 08:11:06	567.575	464.672
2015-11-06 08:12:06	572.7	466.4
2015-11-06 08:13:06	574.319	468.445
2015-11-06 08:14:06	575.475	470.632
2015-11-06 08:15:06	576.862	472.555
2015-11-06 08:16:06	578.431	474.317
2015-11-06 08:17:06	581.759	476.22
2015-11-06 08:18:06	584.972	477.503
2015-11-06 08:19:06	587.202	479.286
2015-11-06 08:20:06	593.438	482.24
2015-11-06 08:21:06	600.005	487.166
2015-11-06 08:22:06	608.667	493.495
2015-11-06 08:23:06	618.579	499.777
2015-11-06 08:24:06	624.758	505.018
2015-11-06 08:25:06	627.29	508.408
2015-11-06 08:26:06	625.135	510.633
2015-11-06 08:27:06	623.151	510.795
2015-11-06 08:28:06	616.463	508.232
2015-11-06 08:29:06	606.136	502.339
2015-11-06 08:30:06	591.411	493.933
2015-11-06 08:31:06	575.992	484.363
2015-11-06 08:32:06	562.578	475.233
2015-11-06 08:33:06	549.205	466.674
2015-11-06 08:34:06	539.335	459.382
2015-11-06 08:35:06	531.618	453.52
2015-11-06 08:36:06	527.364	449.663
2015-11-06 08:37:06	524.539	447.974
2015-11-06 08:38:06	523.827	447.278
2015-11-06 08:39:06	525.985	446.823
2015-11-06 08:40:06	525.875	446.593
2015-11-06 08:41:06	525.714	446.043
2015-11-06 08:42:06	525.495	445.743
2015-11-06 08:43:06	528.621	447.34
2015-11-06 08:44:06	529.17	448.197
2015-11-06 08:45:06	530.396	448.282
2015-11-06 08:46:06	531.565	448.662
2015-11-06 08:47:06	532.931	450.028
2015-11-06 08:48:06	537.51	453.354
2015-11-06 08:49:06	543.162	458.832
2015-11-06 08:50:06	551.948	465.829
2015-11-06 08:51:06	558.98	473.362
2015-11-06 08:52:06	566.328	479.959
2015-11-06 08:53:06	571.122	485.151
2015-11-06 08:54:06	574.993	488.861
2015-11-06 08:55:06	577.12	490.969
2015-11-06 08:56:06	577.105	490.926
2015-11-06 08:57:06	573.773	488.021
2015-11-06 08:58:06	569.008	482.952
2015-11-06 08:59:06	563.948	476.846
2015-11-06 09:00:06	559.948	470.772
2015-11-06 09:01:06	555.362	465.688
2015-11-06 09:02:06	552.942	462.51
2015-11-06 09:03:06	552.446	461.011
2015-11-06 09:04:06	553.349	460.717
2015-11-06 09:05:06	553.14	460.999
2015-11-06 09:06:06	552.627	462.138
2015-11-06 09:07:06	553.615	464.096
2015-11-06 09:08:06	553.238	467.447
2015-11-06 09:09:06	554.537	471.303
2015-11-06 09:10:06	556.619	474.769
2015-11-06 09:11:06	557.36	477.042
2015-11-06 09:12:06	557.962	478.535
2015-11-06 09:13:06	558.115	479.682
2015-11-06 09:14:06	558.023	480.649
2015-11-06 09:15:06	558.004	481.076
2015-11-06 09:16:06	561.321	481.657
2015-11-06 09:17:06	564.067	481.604
2015-11-06 09:18:06	564.703	481.01
2015-11-06 09:19:06	564.507	481.201
2015-11-06 09:20:06	568.611	482.214
2015-11-06 09:21:06	574.501	485.22
2015-11-06 09:22:06	584.39	489.205
2015-11-06 09:23:06	591.913	494.243
2015-11-06 09:24:06	599.308	499.744
2015-11-06 09:25:06	612.225	507.665
2015-11-06 09:26:06	628.108	517.053
2015-11-06 09:27:06	644.222	527.9
2015-11-06 09:28:06	661.315	538.441
2015-11-06 09:29:06	677.19	549.243
2015-11-06 09:30:06	688.817	557.579
2015-11-06 09:31:06	695.922	562.72
2015-11-06 09:32:06	697.919	564.713
2015-11-06 09:33:06	695.072	562.416
2015-11-06 09:34:06	686.964	556.044
2015-11-06 09:35:06	675.525	547.31
2015-11-06 09:36:06	660.279	537.274
2015-11-06 09:37:06	647.892	527.318
2015-11-06 09:38:06	635.407	519.272
2015-11-06 09:39:06	626.287	513.613
2015-11-06 09:40:06	618.624	509.345
2015-11-06 09:41:06	611.55	505.625
2015-11-06 09:42:06	601.869	501.97
2015-11-06 09:43:06	592.321	497.563
2015-11-06 09:44:06	586.616	492.034
2015-11-06 09:45:06	573.756	484.865
2015-11-06 09:46:06	560.653	476.155
2015-11-06 09:47:06	547.894	466.225
2015-11-06 09:48:06	534.563	456.341
2015-11-06 09:49:06	522.298	447.838
2015-11-06 09:50:06	516.645	441.576
2015-11-06 09:51:06	509.719	437.003
2015-11-06 09:52:06	504.808	433.734
2015-11-06 09:53:06	501.253	431.286
2015-11-06 09:54:06	499.358	429.641
2015-11-06 09:55:06	496.585	428.646
2015-11-06 09:56:06	496.459	428.737
2015-11-06 09:57:06	497.261	428.983
2015-11-06 09:58:06	498.962	429.22
2015-11-06 09:59:06	499.001	429.087
2015-11-06 10:00:06	503.962	429.513
2015-11-06 10:01:06	495.517	429.923
2015-11-06 10:02:06	491.477	430.387
2015-11-06 10:03:06	500.408	430.398
2015-11-06 10:04:06	498.991	429.883
2015-11-06 10:05:06	500.368	429.485
2015-11-06 10:06:06	500.013	429.5
2015-11-06 10:07:06	506.712	430.376
2015-11-06 10:08:06	502.843	431.57
2015-11-06 10:09:06	512.661	432.498
2015-11-06 10:10:06	522.137	433.389
2015-11-06 10:11:06	527.533	435.149
2015-11-06 10:12:06	530.594	438.135
2015-11-06 10:13:06	534.541	440.263
2015-11-06 10:14:06	538.133	441.553
2015-11-06 10:15:06	537.562	440.38
2015-11-06 10:16:06	533.484	437.87
2015-11-06 10:17:06	525.888	435.516
2015-11-06 10:18:06	521.846	431.677
2015-11-06 10:19:06	513.243	426.297
2015-11-06 10:20:06	505.214	419.462
2015-11-06 10:21:06	498.655	412.688
2015-11-06 10:22:06	492.327	406.105
2015-11-06 10:23:06	486.025	400.34
2015-11-06 10:24:06	479.289	395.156
2015-11-06 10:25:06	475.981	390.893
2015-11-06 10:26:06	472.932	388.009
2015-11-06 10:27:06	470.437	386.294
2015-11-06 10:28:06	466.395	384.826
2015-11-06 10:29:06	465.004	384.37
2015-11-06 10:30:06	465.621	384.367
2015-11-06 10:31:06	467.009	385.34
2015-11-06 10:32:06	469.445	386.059
2015-11-06 10:33:06	471.709	387.637
2015-11-06 10:34:06	475.61	389.033
2015-11-06 10:35:06	479.19	390.287
2015-11-06 10:36:06	482.693	392.033
2015-11-06 10:37:06	486.68	393.594
2015-11-06 10:38:06	488.919	396.243
2015-11-06 10:39:06	493.118	398.455
2015-11-06 10:40:06	497.429	402.612
2015-11-06 10:41:06	500.776	406.614
2015-11-06 10:42:06	503.651	410.508
2015-11-06 10:43:06	504.879	411.499
2015-11-06 10:44:06	506.666	414.978
2015-11-06 10:45:06	508.521	417.887
2015-11-06 10:46:06	509.939	421.26
2015-11-06 10:47:06	512.873	423.677
2015-11-06 10:48:06	513.461	424.405
2015-11-06 10:49:06	514.521	424.146
2015-11-06 10:50:06	514.295	423.295
2015-11-06 10:51:06	513.418	422.252
2015-11-06 10:52:06	514.275	420.32
2015-11-06 10:53:06	510.275	417.351
2015-11-06 10:54:06	506.249	413.269
2015-11-06 10:55:06	500.011	409.097
2015-11-06 10:56:06	495.312	405.473
2015-11-06 10:57:06	491.326	402.317
2015-11-06 10:58:06	488.149	399.08
2015-11-06 10:59:06	484.571	396.068
2015-11-06 11:00:06	479.615	393.294
2015-11-06 11:01:06	476.686	391.509
2015-11-06 11:02:06	475.247	390.374
2015-11-06 11:03:06	472.942	389.534
2015-11-06 11:04:06	471.053	388.536
2015-11-06 11:05:06	468.861	387.165
2015-11-06 11:06:06	467.693	385.963
2015-11-06 11:07:06	465.996	384.928
2015-11-06 11:08:06	466.275	384.03
2015-11-06 11:09:06	465.378	382.656
2015-11-06 11:10:06	464.371	381.483
2015-11-06 11:11:06	465.711	380.532
2015-11-06 11:12:06	468.086	380.173
2015-11-06 11:13:06	469.694	380.256
2015-11-06 11:14:06	471.714	380.638
2015-11-06 11:15:06	473.268	381.203
2015-11-06 11:16:06	474.082	382.299
2015-11-06 11:17:06	478.039	384.39
2015-11-06 11:18:06	481.93	386.726
2015-11-06 11:19:06	483.427	388.725
2015-11-06 11:20:06	482.177	390.009
2015-11-06 11:21:06	480.955	391.329
2015-11-06 11:22:06	478.648	392.707
2015-11-06 11:23:06	476.535	394.171
2015-11-06 11:24:06	476.378	394.766
2015-11-06 11:25:06	474.883	394.632
2015-11-06 11:26:06	473.287	394.475
2015-11-06 11:27:06	472.903	394.759
2015-11-06 11:28:06	475.84	395.057
2015-11-06 11:29:06	479.602	395.626
2015-11-06 11:30:06	484.58	396.536
2015-11-06 11:31:06	489.043	398.461
2015-11-06 11:32:06	493.754	401.188
2015-11-06 11:33:06	499.384	405.375
2015-11-06 11:34:06	507.096	410.439
2015-11-06 11:35:06	516.622	416.906
2015-11-06 11:36:06	529.03	426.082
2015-11-06 11:37:06	544.368	438.463
2015-11-06 11:38:06	560.707	453.056
2015-11-06 11:39:06	581.215	467.944
2015-11-06 11:40:06	599.959	481.802
2015-11-06 11:41:06	614.922	492.948
2015-11-06 11:42:06	625.655	501.534
2015-11-06 11:43:06	635.271	508.425
2015-11-06 11:44:06	639.141	512.152
2015-11-06 11:45:06	635.967	509.976
2015-11-06 11:46:06	624.158	502.138
2015-11-06 11:47:06	609.581	493.176
2015-11-06 11:48:06	594.804	484.555
2015-11-06 11:49:06	581.434	478.308
2015-11-06 11:50:06	565.67	470.177
2015-11-06 11:51:06	550.005	461.451
2015-11-06 11:52:06	533.436	450.871
2015-11-06 11:53:06	519.482	439.987
2015-11-06 11:54:06	509.485	429.832
2015-11-06 11:55:06	500.505	420.254
2015-11-06 11:56:06	493.788	412.426
2015-11-06 11:57:06	489.397	405.237
2015-11-06 11:58:06	485.785	399.533
2015-11-06 11:59:06	482.337	394.17
2015-11-06 12:00:06	478.267	389.979
2015-11-06 12:01:06	477.048	388.158
2015-11-06 12:02:06	476.231	387.284
2015-11-06 12:03:06	476	386.548
2015-11-06 12:04:06	475.514	386.533
2015-11-06 12:05:06	475.464	386.404
2015-11-06 12:06:06	475.561	385.916
2015-11-06 12:07:06	475.489	385.272
2015-11-06 12:08:06	476.599	384.582
2015-11-06 12:09:06	478.329	384.587
2015-11-06 12:10:06	479.234	385.351
2015-11-06 12:11:06	478.908	386.089
2015-11-06 12:12:06	477.724	386.168
2015-11-06 12:13:06	478.25	386.696
2015-11-06 12:14:06	478.996	387.602
2015-11-06 12:15:06	479.52	389.306
2015-11-06 12:16:06	479.5	390.571
2015-11-06 12:17:06	481.805	391.541
2015-11-06 12:18:06	483.653	391.841
2015-11-06 12:19:06	486.738	392.552
2015-11-06 12:20:06	489.688	394.719
2015-11-06 12:21:06	493.093	397.293
2015-11-06 12:22:06	496.894	400.119
2015-11-06 12:23:06	501.67	403.208
2015-11-06 12:24:06	507.714	407.305
2015-11-06 12:25:06	513.39	412.527
2015-11-06 12:26:06	522.043	419.975
2015-11-06 12:27:06	534.82	430.324
2015-11-06 12:28:06	551.418	442.622
2015-11-06 12:29:06	569.523	456.511
2015-11-06 12:30:06	587.586	470.179
2015-11-06 12:31:06	606.793	482.595
2015-11-06 12:32:06	623.702	494.255
2015-11-06 12:33:06	635.627	503.822
2015-11-06 12:34:06	642.744	510.311
2015-11-06 12:35:06	644.017	512.732
2015-11-06 12:36:06	640.881	511.607
2015-11-06 12:37:06	634.181	507.643
2015-11-06 12:38:06	627.132	503.231
2015-11-06 12:39:06	617.943	498.454
2015-11-06 12:40:06	612.051	494.985
2015-11-06 12:41:06	608.523	491.922
2015-11-06 12:42:06	605.842	489.009
2015-11-06 12:43:06	604.848	486.749
2015-11-06 12:44:06	603.838	485.492
2015-11-06 12:45:06	603.012	485.175
2015-11-06 12:46:06	603.407	485.236
2015-11-06 12:47:06	602.758	485.383
2015-11-06 12:48:06	602.36	485.538
2015-11-06 12:49:06	601.486	486.991
2015-11-06 12:50:06	604.146	489.721
2015-11-06 12:51:06	608.233	492.892
2015-11-06 12:52:06	610.46	495.524
2015-11-06 12:53:06	612.51	497.358
2015-11-06 12:54:06	615.28	498.852
2015-11-06 12:55:06	617.596	499.26
2015-11-06 12:56:06	616.728	498.879
2015-11-06 12:57:06	613.455	496.239
2015-11-06 12:58:06	605.655	491.616
2015-11-06 12:59:06	597.309	485.881
2015-11-06 13:00:06	587.76	479.37
2015-11-06 13:01:06	579.667	473.039
2015-11-06 13:02:06	570.865	466.831
2015-11-06 13:03:06	562.911	461.364
2015-11-06 13:04:06	556.48	456.3
2015-11-06 13:05:06	551.352	452.647
2015-11-06 13:06:06	549.312	451.195
2015-11-06 13:07:06	546.118	451.732
2015-11-06 13:08:06	547.76	454.354
2015-11-06 13:09:06	551.782	458.07
2015-11-06 13:10:06	557.09	462.738
2015-11-06 13:11:06	564.415	468.646
2015-11-06 13:12:06	573.23	474.309
2015-11-06 13:13:06	578.823	478.057
2015-11-06 13:14:06	581.877	479.217
2015-11-06 13:15:06	582.907	477.974
2015-11-06 13:16:06	580.877	474.973
2015-11-06 13:17:06	576.04	470.86
2015-11-06 13:18:06	568.612	465.376
2015-11-06 13:19:06	557.223	458.728
2015-11-06 13:20:06	548.369	452.227
2015-11-06 13:21:06	540.299	447.191
2015-11-06 13:22:06	535.354	444.132
2015-11-06 13:23:06	531.811	441.993
2015-11-06 13:24:06	528.696	439.975
2015-11-06 13:25:06	527.89	438.27
2015-11-06 13:26:06	527.813	436.807
2015-11-06 13:27:06	528.432	435.881
2015-11-06 13:28:06	529.066	435.21
2015-11-06 13:29:06	529.76	434.32
2015-11-06 13:30:06	530.039	434.489
2015-11-06 13:31:06	530.963	434.723
2015-11-06 13:32:06	531.363	435.668
2015-11-06 13:33:06	532.539	436.529
2015-11-06 13:34:06	531.879	437.533
2015-11-06 13:35:06	532.815	438.509
2015-11-06 13:36:06	533.781	438.533
2015-11-06 13:37:06	536.153	438.581
2015-11-06 13:38:06	536.137	438.427
2015-11-06 13:39:06	538.598	437.955
2015-11-06 13:40:06	538.348	436.323
2015-11-06 13:41:06	536.988	434.366
2015-11-06 13:42:06	533.979	432.533
2015-11-06 13:43:06	531.703	430.846
2015-11-06 13:44:06	529.54	429.654
2015-11-06 13:45:06	527.133	428.043
2015-11-06 13:46:06	524.514	426.072
2015-11-06 13:47:06	522.262	423.917
2015-11-06 13:48:06	521.882	422.935
2015-11-06 13:49:06	521.619	422.603
2015-11-06 13:50:06	521.706	422.932
2015-11-06 13:51:06	522.271	423.199
2015-11-06 13:52:06	524.301	424.303
2015-11-06 13:53:06	524.802	425.621
2015-11-06 13:54:06	526.601	427.599
2015-11-06 13:55:06	530.374	430.225
2015-11-06 13:56:06	532.18	432.737
2015-11-06 13:57:06	538.396	435.55
2015-11-06 13:58:06	542.326	437.678
2015-11-06 13:59:06	546.643	440.161
2015-11-06 14:00:06	552.649	442.907
2015-11-06 14:01:06	557.896	446.84
2015-11-06 14:02:06	565.346	451.879
2015-11-06 14:03:06	574.686	458.871
2015-11-06 14:04:06	586.277	468.183
2015-11-06 14:05:06	602.6	480.173
2015-11-06 14:06:06	623.947	496.32
2015-11-06 14:07:06	649.611	515.128
2015-11-06 14:08:06	678.288	536.507
2015-11-06 14:09:06	705.011	556.987
2015-11-06 14:10:06	727.123	574.598
2015-11-06 14:11:06	742.878	587.081
2015-11-06 14:12:06	749.914	593.653
2015-11-06 14:13:06	746.044	593.568
2015-11-06 14:14:06	736.04	586.107
2015-11-06 14:15:06	716.05	572.989
2015-11-06 14:16:06	691.53	554.883
2015-11-06 14:17:06	665.03	535.498
2015-11-06 14:18:06	638.497	516.353
2015-11-06 14:19:06	615.817	499.223
2015-11-06 14:20:06	597.203	485.004
2015-11-06 14:21:06	582.92	474.583
2015-11-06 14:22:06	572.094	466.859
2015-11-06 14:23:06	562.392	461.528
2015-11-06 14:24:06	554.43	457.784
2015-11-06 14:25:06	549.168	454.181
2015-11-06 14:26:06	541.508	450.997
2015-11-06 14:27:06	537.225	448.974
2015-11-06 14:28:06	534.366	447.515
2015-11-06 14:29:06	528.362	445.653
2015-11-06 14:30:06	524.475	443.402
2015-11-06 14:31:06	521.219	441.631
2015-11-06 14:32:06	520.733	440.327
2015-11-06 14:33:06	520.5	439.174
2015-11-06 14:34:06	521.194	438.958
2015-11-06 14:35:06	523.602	438.37
2015-11-06 14:36:06	524.817	438.411
2015-11-06 14:37:06	529.069	439.927
2015-11-06 14:38:06	535	442.659
2015-11-06 14:39:06	542.85	446.978
2015-11-06 14:40:06	552.22	452.045
2015-11-06 14:41:06	560.111	458.442
2015-11-06 14:42:06	567.644	465.485
2015-11-06 14:43:06	574.366	473.273
2015-11-06 14:44:06	578.792	480.849
2015-11-06 14:45:06	583.524	486.679
2015-11-06 14:46:06	583.911	488.394
2015-11-06 14:47:06	583.654	489.133
2015-11-06 14:48:06	582.093	489.077
2015-11-06 14:49:06	579.482	487.801
2015-11-06 14:50:06	576.274	485.724
2015-11-06 14:51:06	571.508	481.913
2015-11-06 14:52:06	567.572	477.467
2015-11-06 14:53:06	566.731	474.077
2015-11-06 14:54:06	567.823	472.08
2015-11-06 14:55:06	567.082	470.813
2015-11-06 14:56:06	566.003	468.575
2015-11-06 14:57:06	564.097	465.411
2015-11-06 14:58:06	559.808	461.059
2015-11-06 14:59:06	557.105	456.361
2015-11-06 15:00:06	555.866	451.607
2015-11-06 15:01:06	552.149	446.458
2015-11-06 15:02:06	546.689	441.656
2015-11-06 15:03:06	542.678	437.136
2015-11-06 15:04:06	540.068	433.573
2015-11-06 15:05:06	539.022	430.219
2015-11-06 15:06:06	537.475	427.791
2015-11-06 15:07:06	536.051	425.523
2015-11-06 15:08:06	532.471	423.504
2015-11-06 15:09:06	528.282	421.651
2015-11-06 15:10:06	522.885	419.494
2015-11-06 15:11:06	514.831	416.857
2015-11-06 15:12:06	509.016	414.157
2015-11-06 15:13:06	504.703	412.104
2015-11-06 15:14:06	502.438	410.739
2015-11-06 15:15:06	501.834	410.315
2015-11-06 15:16:06	501.662	409.168
2015-11-06 15:17:06	502.864	407.79
2015-11-06 15:18:06	501.954	405.59
2015-11-06 15:19:06	503.969	403.722
2015-11-06 15:20:06	503.019	401.438
2015-11-06 15:21:06	500.99	398.73
2015-11-06 15:22:06	498.932	396.431
2015-11-06 15:23:06	496.501	394.583
2015-11-06 15:24:06	495.839	394.057
2015-11-06 15:25:06	496.799	394.726
2015-11-06 15:26:06	501.334	397.043
2015-11-06 15:27:06	504.526	399.639
2015-11-06 15:28:06	507.077	402.853
2015-11-06 15:29:06	510.954	406.176
2015-11-06 15:30:06	512.953	409.024
2015-11-06 15:31:06	517.624	411.128
2015-11-06 15:32:06	518.013	412.951
2015-11-06 15:33:06	517.135	414.268
2015-11-06 15:34:06	511.812	413.462
2015-11-06 15:35:06	509.09	411.415
2015-11-06 15:36:06	505.022	408.734
2015-11-06 15:37:06	502.595	406.642
2015-11-06 15:38:06	497.942	402.736
2015-11-06 15:39:06	495.054	399.542
2015-11-06 15:40:06	493.522	396.511
2015-11-06 15:41:06	492.737	394.305
2015-11-06 15:42:06	492.21	392.159
2015-11-06 15:43:06	491.528	391.045
2015-11-06 15:44:06	488.418	389.2
2015-11-06 15:45:06	487.681	388.452
2015-11-06 15:46:06	486.812	389.15
2015-11-06 15:47:06	485.826	389.658
2015-11-06 15:48:06	484.707	389.888
2015-11-06 15:49:06	482.137	389.957
2015-11-06 15:50:06	477.967	389.904
2015-11-06 15:51:06	477.112	390.059
2015-11-06 15:52:06	478.765	390.391
2015-11-06 15:53:06	479.905	391.285
2015-11-06 15:54:06	480.767	392.273
2015-11-06 15:55:06	480.966	393.875
2015-11-06 15:56:06	484.493	396.726
2015-11-06 15:57:06	488.463	399.655
2015-11-06 15:58:06	492.561	402.633
2015-11-06 15:59:06	497.362	405.348
2015-11-06 16:00:06	502.211	408.626
2015-11-06 16:01:06	506.273	411.082
2015-11-06 16:02:06	509.956	413.737
2015-11-06 16:03:06	514.638	416.498
2015-11-06 16:04:06	518.972	419.359
2015-11-06 16:05:06	522.606	422.281
2015-11-06 16:06:06	528.425	426.056
2015-11-06 16:07:06	534.356	431.106
2015-11-06 16:08:06	541.291	437.042
2015-11-06 16:09:06	554.467	445.863
2015-11-06 16:10:06	567.765	457.137
2015-11-06 16:11:06	585.67	470.511
2015-11-06 16:12:06	603.157	485.628
2015-11-06 16:13:06	623.132	500.67
2015-11-06 16:14:06	642.018	514.658
2015-11-06 16:15:06	654.162	524.806
2015-11-06 16:16:06	663.857	532.656
2015-11-06 16:17:06	667.22	536.549
2015-11-06 16:18:06	664.098	535.785
2015-11-06 16:19:06	658.105	529.942
2015-11-06 16:20:06	644.035	518.985
2015-11-06 16:21:06	628.815	507.164
2015-11-06 16:22:06	613.962	496.777
2015-11-06 16:23:06	602.196	486.593
2015-11-06 16:24:06	589.636	476.604
2015-11-06 16:25:06	579.011	467.909
2015-11-06 16:26:06	568.448	459.919
2015-11-06 16:27:06	559.85	453.375
2015-11-06 16:28:06	552.02	447.424
2015-11-06 16:29:06	542.984	441.746
2015-11-06 16:30:06	534.868	436.998
2015-11-06 16:31:06	528.521	433.171
2015-11-06 16:32:06	524.887	430.287
2015-11-06 16:33:06	521.466	427.218
2015-11-06 16:34:06	520.284	424.944
2015-11-06 16:35:06	518.636	423.137
2015-11-06 16:36:06	517.107	421.859
2015-11-06 16:37:06	516.384	421.033
2015-11-06 16:38:06	517.563	420.059
2015-11-06 16:39:06	516.596	418.795
2015-11-06 16:40:06	515.648	417.596
2015-11-06 16:41:06	511.219	416.541
2015-11-06 16:42:06	508.998	415.228
2015-11-06 16:43:06	506.578	413.858
2015-11-06 16:44:06	503.797	412.705
2015-11-06 16:45:06	501.78	411.551
2015-11-06 16:46:06	500.785	410.833
2015-11-06 16:47:06	501.374	410.188
2015-11-06 16:48:06	501.61	409.895
2015-11-06 16:49:06	502.108	410.156
2015-11-06 16:50:06	503.697	410.877
2015-11-06 16:51:06	504.379	410.804
2015-11-06 16:52:06	504.07	410.459
2015-11-06 16:53:06	505.89	410.286
2015-11-06 16:54:06	505.038	410.638
2015-11-06 16:55:06	504.299	409.994
2015-11-06 16:56:06	504.339	408.438
2015-11-06 16:57:06	501.504	406.266
2015-11-06 16:58:06	500.369	403.907
2015-11-06 16:59:06	497.944	402.244
2015-11-06 17:00:06	497.66	400.953
2015-11-06 17:01:06	497.133	400.055
2015-11-06 17:02:06	495.419	398.909
2015-11-06 17:03:06	494.301	397.554
2015-11-06 17:04:06	493.165	397.101
2015-11-06 17:05:06	491.794	396.927
2015-11-06 17:06:06	491.038	397.109
2015-11-06 17:07:06	492.089	396.62
2015-11-06 17:08:06	492.975	396.551
2015-11-06 17:09:06	493.89	396.33
2015-11-06 17:10:06	495.527	397.398
2015-11-06 17:11:06	496.772	398.951
2015-11-06 17:12:06	500.135	400.82
2015-11-06 17:13:06	504.829	403.297
2015-11-06 17:14:06	511.611	406.409
2015-11-06 17:15:06	514.26	409.815
2015-11-06 17:16:06	518.394	411.777
2015-11-06 17:17:06	521.898	412.676
2015-11-06 17:18:06	521.314	412.445
2015-11-06 17:19:06	519.962	411.911
2015-11-06 17:20:06	518.065	411.171
2015-11-06 17:21:06	515.314	409.821
2015-11-06 17:22:06	512.229	408.201
2015-11-06 17:23:06	509.286	406.743
2015-11-06 17:24:06	505.636	406.808
2015-11-06 17:25:06	504.285	408.048
2015-11-06 17:26:06	505.169	410.002
2015-11-06 17:27:06	509.234	412.765
2015-11-06 17:28:06	512.801	416.139
2015-11-06 17:29:06	519.028	420.951
2015-11-06 17:30:06	524.263	426.301
2015-11-06 17:31:06	531.896	431.762
2015-11-06 17:32:06	537.403	435.49
2015-11-06 17:33:06	539.058	436.519
2015-11-06 17:34:06	538.796	435.834
2015-11-06 17:35:06	536.946	435.399
2015-11-06 17:36:06	537.848	436.156
2015-11-06 17:37:06	535.057	435.022
2015-11-06 17:38:06	530.693	431.473
2015-11-06 17:39:06	523.234	426.269
2015-11-06 17:40:06	517.84	421.523
2015-11-06 17:41:06	513.801	417.138
2015-11-06 17:42:06	512.518	414.642
2015-11-06 17:43:06	513.304	414.118
2015-11-06 17:44:06	515.922	415.513
2015-11-06 17:45:06	523.187	419.077
2015-11-06 17:46:06	532.165	424.829
2015-11-06 17:47:06	544.948	433.434
2015-11-06 17:48:06	559.998	443.824
2015-11-06 17:49:06	577.696	457.223
2015-11-06 17:50:06	592.797	470.805
2015-11-06 17:51:06	610.446	485.074
2015-11-06 17:52:06	631.164	501.247
2015-11-06 17:53:06	648.538	513.967
2015-11-06 17:54:06	661.421	524.486
2015-11-06 17:55:06	670.154	532.558
2015-11-06 17:56:06	673.423	537.15
2015-11-06 17:57:06	674.125	537.613
2015-11-06 17:58:06	669.602	534.815
2015-11-06 17:59:06	663.151	529.626
2015-11-06 18:00:06	656.15	524.477
2015-11-06 18:01:06	649.233	519.198
2015-11-06 18:02:06	643.138	515.023
2015-11-06 18:03:06	636.446	511.083
2015-11-06 18:04:06	632.033	508.209
2015-11-06 18:05:06	627.525	505.784
2015-11-06 18:06:06	625.828	503.985
2015-11-06 18:07:06	622.655	502.5
2015-11-06 18:08:06	621.203	502.043
2015-11-06 18:09:06	621.455	502.891
2015-11-06 18:10:06	621.107	503.751
2015-11-06 18:11:06	625.425	506.056
2015-11-06 18:12:06	631.463	508.849
2015-11-06 18:13:06	634.84	512.57
2015-11-06 18:14:06	637.921	516.91
2015-11-06 18:15:06	641.335	521.062
2015-11-06 18:16:06	644.163	523.98
2015-11-06 18:17:06	645.94	525.265
2015-11-06 18:18:06	643.945	525.334
2015-11-06 18:19:06	641.103	523.514
2015-11-06 18:20:06	631.864	518.156
2015-11-06 18:21:06	623.565	513.059
2015-11-06 18:22:06	615.484	508.485
2015-11-06 18:23:06	606.368	503.372
2015-11-06 18:24:06	598.294	499.199
2015-11-06 18:25:06	589.638	495.62
2015-11-06 18:26:06	584.252	491.78
2015-11-06 18:27:06	577.43	487.74
2015-11-06 18:28:06	571.599	485.084
2015-11-06 18:29:06	565.636	483.218
2015-11-06 18:30:06	561.669	482.085
2015-11-06 18:31:06	558.932	481.051
2015-11-06 18:32:06	558.309	479.714
2015-11-06 18:33:06	557.269	478.525
2015-11-06 18:34:06	555.138	478.187
2015-11-06 18:35:06	553.803	478.054
2015-11-06 18:36:06	552.099	478.496
2015-11-06 18:37:06	554.528	479.051
2015-11-06 18:38:06	555.54	481.324
2015-11-06 18:39:06	558.906	484.393
2015-11-06 18:40:06	562.315	488.572
2015-11-06 18:41:06	566.076	492.194
2015-11-06 18:42:06	571.455	495.865
2015-11-06 18:43:06	578.209	499.929
2015-11-06 18:44:06	586.727	503.964
2015-11-06 18:45:06	592.723	505.61
2015-11-06 18:46:06	592.097	502.429
2015-11-06 18:47:06	594.571	503.349
2015-11-06 18:48:06	592.999	500.883
2015-11-06 18:49:06	593.244	501.169
2015-11-06 18:50:06	591.421	499.337
2015-11-06 18:51:06	586.719	496.802
2015-11-06 18:52:06	582.208	493.383
2015-11-06 18:53:06	577.527	489.685
2015-11-06 18:54:06	575.854	487.111
2015-11-06 18:55:06	575.954	485.702
2015-11-06 18:56:06	578.211	486.559
2015-11-06 18:57:06	581.787	488.966
2015-11-06 18:58:06	585.572	492.632
2015-11-06 18:59:06	592.358	497.858
2015-11-06 19:00:06	601.82	504.793
2015-11-06 19:01:06	612.766	514.329
2015-11-06 19:02:06	628.789	526.775
2015-11-06 19:03:06	646.706	541.268
2015-11-06 19:04:06	666.849	555.131
2015-11-06 19:05:06	683.854	566.647
2015-11-06 19:06:06	698.526	575.921
2015-11-06 19:07:06	709.476	583.48
2015-11-06 19:08:06	715.792	588
2015-11-06 19:09:06	718.226	588.264
2015-11-06 19:10:06	714.208	583.653
2015-11-06 19:11:06	704.585	575.086
2015-11-06 19:12:06	692.142	564.821
2015-11-06 19:13:06	679.319	554.696
2015-11-06 19:14:06	667.72	545.077
2015-11-06 19:15:06	656.764	535.874
2015-11-06 19:16:06	643.1	525.827
2015-11-06 19:17:06	628.103	516.239
2015-11-06 19:18:06	617.336	508.616
2015-11-06 19:19:06	605.819	502.487
2015-11-06 19:20:06	597.509	497.377
2015-11-06 19:21:06	587.252	491.857
2015-11-06 19:22:06	580.44	486.258
2015-11-06 19:23:06	571.316	480.834
2015-11-06 19:24:06	565.987	476.842
2015-11-06 19:25:06	563.76	474.179
2015-11-06 19:26:06	561.244	472.137
2015-11-06 19:27:06	560.442	470.009
2015-11-06 19:28:06	560.563	468.763
2015-11-06 19:29:06	561.587	469.418
2015-11-06 19:30:06	562.21	470.846
2015-11-06 19:31:06	564.747	472.526
2015-11-06 19:32:06	566.45	474.39
2015-11-06 19:33:06	569.712	477.56
2015-11-06 19:34:06	576.686	483.194
2015-11-06 19:35:06	586.472	491.734
2015-11-06 19:36:06	598.461	501.314
2015-11-06 19:37:06	612.271	512.093
2015-11-06 19:38:06	629.599	523.73
2015-11-06 19:39:06	647.445	536.539
2015-11-06 19:40:06	665.262	549.19
2015-11-06 19:41:06	680.572	560.287
2015-11-06 19:42:06	692.333	569.776
2015-11-06 19:43:06	703.419	578.323
2015-11-06 19:44:06	716.144	588.68
2015-11-06 19:45:06	732.102	601.328
2015-11-06 19:46:06	745.808	611.76
2015-11-06 19:47:06	753.762	617.99
2015-11-06 19:48:06	754.719	617.624
2015-11-06 19:49:06	752.244	614.262
2015-11-06 19:50:06	744.156	606.56
2015-11-06 19:51:06	731.521	595.235
2015-11-06 19:52:06	710.44	578.786
2015-11-06 19:53:06	681.386	555.364
2015-11-06 19:54:06	651.148	530.625
2015-11-06 19:55:06	623.322	508.567
2015-11-06 19:56:06	600.789	491.532
2015-11-06 19:57:06	584.25	477.551
2015-11-06 19:58:06	570.543	466.949
2015-11-06 19:59:06	560.334	457.306
2015-11-06 20:00:06	552.124	449.675
2015-11-06 20:01:06	545.547	443.678
2015-11-06 20:02:06	542.629	439.532
2015-11-06 20:03:06	537.582	435.797
2015-11-06 20:04:06	533.883	432.758
2015-11-06 20:05:06	528.976	430.357
2015-11-06 20:06:06	527.423	428.61
2015-11-06 20:07:06	528.839	428.252
2015-11-06 20:08:06	528.272	429.218
2015-11-06 20:09:06	528.784	430.942
2015-11-06 20:10:06	530.432	432.58
2015-11-06 20:11:06	532.231	434.231
2015-11-06 20:12:06	535.731	435.187
2015-11-06 20:13:06	539.02	435.386
2015-11-06 20:14:06	538.519	434.937
2015-11-06 20:15:06	537.43	434.189
2015-11-06 20:16:06	535.561	432.142
2015-11-06 20:17:06	531.826	429.802
2015-11-06 20:18:06	528.131	427.42
2015-11-06 20:19:06	525.052	425.734
2015-11-06 20:20:06	520.411	424.33
2015-11-06 20:21:06	518.155	423.657
2015-11-06 20:22:06	518.284	423.666
2015-11-06 20:23:06	518.295	423.985
2015-11-06 20:24:06	518.561	424.052
2015-11-06 20:25:06	518.605	424.627
2015-11-06 20:26:06	521.247	425.192
2015-11-06 20:27:06	524.04	425.414
2015-11-06 20:28:06	528.814	426.345
2015-11-06 20:29:06	531.05	427.452
2015-11-06 20:30:06	533.83	428.054
2015-11-06 20:31:06	534.799	428.079
2015-11-06 20:32:06	535.48	427.13
2015-11-06 20:33:06	536.737	427.036
2015-11-06 20:34:06	537.88	427.867
2015-11-06 20:35:06	537.306	428.319
2015-11-06 20:36:06	535.473	428.022
2015-11-06 20:37:06	533.124	426.69
2015-11-06 20:38:06	529.637	425.152
2015-11-06 20:39:06	527.916	423.285
2015-11-06 20:40:06	526.016	421.462
2015-11-06 20:41:06	525.219	419.793
2015-11-06 20:42:06	522.673	417.786
2015-11-06 20:43:06	520.15	415.559
2015-11-06 20:44:06	518.478	413.804
2015-11-06 20:45:06	517.156	412.695
2015-11-06 20:46:06	514.794	412.142
2015-11-06 20:47:06	515.597	412.201
2015-11-06 20:48:06	513.675	412.627
2015-11-06 20:49:06	514.623	414.018
2015-11-06 20:50:06	515.244	416.035
2015-11-06 20:51:06	517.693	418.609
2015-11-06 20:52:06	522.517	420.397
2015-11-06 20:53:06	524.718	421.98
2015-11-06 20:54:06	528.172	423.953
2015-11-06 20:55:06	531.606	426.799
2015-11-06 20:56:06	535.385	429.64
2015-11-06 20:57:06	539.834	431.672
2015-11-06 20:58:06	542.157	433.556
2015-11-06 20:59:06	543.448	435.078
2015-11-06 21:00:06	546.32	437.747
2015-11-06 21:01:06	549.817	441.54
2015-11-06 21:02:06	554.178	445.847
2015-11-06 21:03:06	559.879	450.234
2015-11-06 21:04:06	568.433	455.915
2015-11-06 21:05:06	577.721	463.667
2015-11-06 21:06:06	590.782	472.153
2015-11-06 21:07:06	601.273	481.466
2015-11-06 21:08:06	614.116	491.916
2015-11-06 21:09:06	626.362	503.606
2015-11-06 21:10:06	637.484	514.137
2015-11-06 21:11:06	644.276	522.403
2015-11-06 21:12:06	645.276	525.424
2015-11-06 21:13:06	640.734	524.92
2015-11-06 21:14:06	632.181	521.29
2015-11-06 21:15:06	622.471	515.217
2015-11-06 21:16:06	612.63	506.547
2015-11-06 21:17:06	599.833	494.924
2015-11-06 21:18:06	585.845	483.068
2015-11-06 21:19:06	573.51	471.6
2015-11-06 21:20:06	564.563	462.275
2015-11-06 21:21:06	557.446	454.19
2015-11-06 21:22:06	552.208	447.196
2015-11-06 21:23:06	548.709	441.951
2015-11-06 21:24:06	543.694	437.482
2015-11-06 21:25:06	536.291	433.112
2015-11-06 21:26:06	531.029	429.007
2015-11-06 21:27:06	527.115	426.084
2015-11-06 21:28:06	525.454	425.686
2015-11-06 21:29:06	524.05	427.281
2015-11-06 21:30:06	523.685	429.89
2015-11-06 21:31:06	525.264	432.729
2015-11-06 21:32:06	528.928	434.513
2015-11-06 21:33:06	527.832	436.085
2015-11-06 21:34:06	528.383	437.542
2015-11-06 21:35:06	529.317	439.027
2015-11-06 21:36:06	532.499	439.618
2015-11-06 21:37:06	532.988	439.049
2015-11-06 21:38:06	532.525	437.663
2015-11-06 21:39:06	533.025	436.551
2015-11-06 21:40:06	535.276	436.198
2015-11-06 21:41:06	536.859	436.386
2015-11-06 21:42:06	539.498	437.195
2015-11-06 21:43:06	538.396	437.922
2015-11-06 21:44:06	536.49	437.674
2015-11-06 21:45:06	533.555	436.595
2015-11-06 21:46:06	530.755	435.089
2015-11-06 21:47:06	526.261	433.215
2015-11-06 21:48:06	520.695	430.334
2015-11-06 21:49:06	516.48	426.947
2015-11-06 21:50:06	512.01	422.863
2015-11-06 21:51:06	505.508	418.105
2015-11-06 21:52:06	501.263	413.698
2015-11-06 21:53:06	497.242	409.218
2015-11-06 21:54:06	494.084	405.209
2015-11-06 21:55:06	490.614	400.702
2015-11-06 21:56:06	487.497	396.611
2015-11-06 21:57:06	486.117	392.827
2015-11-06 21:58:06	484.347	389.45
2015-11-06 21:59:06	483.696	386.569
2015-11-06 22:00:06	481.644	384.364
2015-11-06 22:01:06	480.312	383.17
2015-11-06 22:02:06	479.979	382.4
2015-11-06 22:03:06	478.307	382.546
2015-11-06 22:04:06	478.529	383.044
2015-11-06 22:05:06	479.431	384.505
2015-11-06 22:06:06	481.482	386.476
2015-11-06 22:07:06	483.731	389.415
2015-11-06 22:08:06	488.969	392.681
2015-11-06 22:09:06	493.425	396.756
2015-11-06 22:10:06	499.449	401.075
2015-11-06 22:11:06	504.399	405.202
2015-11-06 22:12:06	508.212	409.176
2015-11-06 22:13:06	509.734	412.288
2015-11-06 22:14:06	510.696	414.774
2015-11-06 22:15:06	511.302	415.78
2015-11-06 22:16:06	509.196	416.051
2015-11-06 22:17:06	508.957	414.751
2015-11-06 22:18:06	508.803	413.273
2015-11-06 22:19:06	508.51	411.429
2015-11-06 22:20:06	508.55	410.042
2015-11-06 22:21:06	509.869	409.247
2015-11-06 22:22:06	511.085	408.912
2015-11-06 22:23:06	513.019	410.11
2015-11-06 22:24:06	519.576	412.29
2015-11-06 22:25:06	528.381	416.278
2015-11-06 22:26:06	537.022	421.44
2015-11-06 22:27:06	544.73	427.381
2015-11-06 22:28:06	553.671	432.593
2015-11-06 22:29:06	562.25	436.949
2015-11-06 22:30:06	569.263	440.747
2015-11-06 22:31:06	573.984	444.389
2015-11-06 22:32:06	576.77	447.637
2015-11-06 22:33:06	575.695	450.02
2015-11-06 22:34:06	574.279	451.419
2015-11-06 22:35:06	570.384	452.248
2015-11-06 22:36:06	570.455	454.744
2015-11-06 22:37:06	572.257	459.887
2015-11-06 22:38:06	577.563	467.486
2015-11-06 22:39:06	587.502	477.028
2015-11-06 22:40:06	602.411	490.168
2015-11-06 22:41:06	627.97	509.055
2015-11-06 22:42:06	662.486	535.086
2015-11-06 22:43:06	704.424	566.179
2015-11-06 22:44:06	747.132	597.655
2015-11-06 22:45:06	786.847	626.341
2015-11-06 22:46:06	822.661	652.712
2015-11-06 22:47:06	853.815	676.719
2015-11-06 22:48:06	881.666	698.139
2015-11-06 22:49:06	901.45	713.056
2015-11-06 22:50:06	910.774	722.957
2015-11-06 22:51:06	910.062	727.504
2015-11-06 22:52:06	912.766	733.612
2015-11-06 22:53:06	915.322	739.214
2015-11-06 22:54:06	918.893	745.096
2015-11-06 22:55:06	917.478	747.671
2015-11-06 22:56:06	910.404	745.365
2015-11-06 22:57:06	894.764	737.184
2015-11-06 22:58:06	870.824	720.455
2015-11-06 22:59:06	844.003	699.092
2015-11-06 23:00:06	808.611	671.696
2015-11-06 23:01:06	770.689	642.018
2015-11-06 23:02:06	728.228	609.146
2015-11-06 23:03:06	684.119	576.055
2015-11-06 23:04:06	644.549	544.714
2015-11-06 23:05:06	613.891	517.959
2015-11-06 23:06:06	589.368	495.957
2015-11-06 23:07:06	569.648	477.241
2015-11-06 23:08:06	554.231	461.331
2015-11-06 23:09:06	544.354	448.947
2015-11-06 23:10:06	539.678	439.477
2015-11-06 23:11:06	538.134	432.345
2015-11-06 23:12:06	536.163	426.69
2015-11-06 23:13:06	533.566	422.4
2015-11-06 23:14:06	531.042	419.991
2015-11-06 23:15:06	529.47	419.92
2015-11-06 23:16:06	531.57	423.395
2015-11-06 23:17:06	535.052	427.794
2015-11-06 23:18:06	536.634	432.133
2015-11-06 23:19:06	535.858	434.022
2015-11-06 23:20:06	534.351	435.06
2015-11-06 23:21:06	530.945	434.822
2015-11-06 23:22:06	527.826	432.562
2015-11-06 23:23:06	522.051	428.665
2015-11-06 23:24:06	512.433	420.376
2015-11-06 23:25:06	501.317	410.747
2015-11-06 23:26:06	490.602	401.057
2015-11-06 23:27:06	485.275	394.742
2015-11-06 23:28:06	480.6	389.79
2015-11-06 23:29:06	477.652	385.875
2015-11-06 23:30:06	473.095	381.981
2015-11-06 23:31:06	470.278	377.728
2015-11-06 23:32:06	469.085	373.769
2015-11-06 23:33:06	468.015	369.682
2015-11-06 23:34:06	465.887	366.081
2015-11-06 23:35:06	462.834	361.921
2015-11-06 23:36:06	460.436	358.138
2015-11-06 23:37:06	457.434	353.917
2015-11-06 23:38:06	456.958	350.89
2015-11-06 23:39:06	455.686	349.053
2015-11-06 23:40:06	453.195	347.575
2015-11-06 23:41:06	449.726	346.12
2015-11-06 23:42:06	444.135	344.276
2015-11-06 23:43:06	441.644	343.241
2015-11-06 23:44:06	439.151	341.979
2015-11-06 23:45:06	437.541	341.459
2015-11-06 23:46:06	435.268	340.686
2015-11-06 23:47:06	435.514	339.534
2015-11-06 23:48:06	434.625	337.937
2015-11-06 23:49:06	433.896	336.643
2015-11-06 23:50:06	432.023	335.861
2015-11-06 23:51:06	432.168	335.01
2015-11-06 23:52:06	431.348	334.359
2015-11-06 23:53:06	429.383	332.84
2015-11-06 23:54:06	426.215	331.934
2015-11-06 23:55:06	425.052	331.383
2015-11-06 23:56:06	425.469	331.117
2015-11-06 23:57:06	423.709	331.58
2015-11-06 23:58:06	422.8	331.524
2015-11-06 23:59:06	422.001	331.068
2015-11-07 00:00:06	422.491	331.014
2015-11-07 00:01:06	423.582	330.639
2015-11-07 00:02:06	424.707	331.31
2015-11-07 00:03:06	424.662	331.634
2015-11-07 00:04:06	425.266	331.101
2015-11-07 00:05:06	424.174	330.422
2015-11-07 00:06:06	424.962	329.885
2015-11-07 00:07:06	422.592	329.318
2015-11-07 00:08:06	422.286	327.77
2015-11-07 00:09:06	421.251	325.929
2015-11-07 00:10:06	420.369	323.792
2015-11-07 00:11:06	417.519	321.447
2015-11-07 00:12:06	416.182	319.321
2015-11-07 00:13:06	414.651	317.586
2015-11-07 00:14:06	414.117	316.03
2015-11-07 00:15:06	414.201	314.106
2015-11-07 00:16:06	414.521	313.516
2015-11-07 00:17:06	416.255	314.385
2015-11-07 00:18:06	418.694	316.074
2015-11-07 00:19:06	422.416	319.016
2015-11-07 00:20:06	427.009	322.373
2015-11-07 00:21:06	429.962	325.994
2015-11-07 00:22:06	432.652	329.985
2015-11-07 00:23:06	435.348	334.283
2015-11-07 00:24:06	437.594	338.911
2015-11-07 00:25:06	442.013	342.884
2015-11-07 00:26:06	444.34	346.986
2015-11-07 00:27:06	445.514	350.342
2015-11-07 00:28:06	445.176	352.883
2015-11-07 00:29:06	445.188	353.96
2015-11-07 00:30:06	444.9	355.134
2015-11-07 00:31:06	444.654	355.389
2015-11-07 00:32:06	445.199	354.746
2015-11-07 00:33:06	444.316	352.764
2015-11-07 00:34:06	442.911	349.973
2015-11-07 00:35:06	440.604	346.662
2015-11-07 00:36:06	439.847	343.676
2015-11-07 00:37:06	438.747	341.79
2015-11-07 00:38:06	441.35	339.714
2015-11-07 00:39:06	444.155	338.277
2015-11-07 00:40:06	444.417	336.558
2015-11-07 00:41:06	444.029	335.569
2015-11-07 00:42:06	439.4	332.261
2015-11-07 00:43:06	439.24	332.18
2015-11-07 00:44:06	437.135	331.892
2015-11-07 00:45:06	435.366	330.942
2015-11-07 00:46:06	431.943	330.202
2015-11-07 00:47:06	428.511	328.546
2015-11-07 00:48:06	426.622	327.17
2015-11-07 00:49:06	424.947	325.891
2015-11-07 00:50:06	424.925	325.8
2015-11-07 00:51:06	427.057	326.078
2015-11-07 00:52:06	425.718	326.403
2015-11-07 00:53:06	427.237	327.505
2015-11-07 00:54:06	426.084	328.544
2015-11-07 00:55:06	426.92	331.833
2015-11-07 00:56:06	428.816	335.027
2015-11-07 00:57:06	429.916	338.643
2015-11-07 00:58:06	431.947	340.974
2015-11-07 00:59:06	433.935	342.858
2015-11-07 01:00:06	438.276	344.891
2015-11-07 01:01:06	441.758	346.489
2015-11-07 01:02:06	445.308	348.182
2015-11-07 01:03:06	446.238	347.868
2015-11-07 01:04:06	449.326	348.102
2015-11-07 01:05:06	450.229	347.722
2015-11-07 01:06:06	450.933	348.154
2015-11-07 01:07:06	449.466	346.958
2015-11-07 01:08:06	448.332	345.379
2015-11-07 01:09:06	444.299	343.183
2015-11-07 01:10:06	439.644	341.229
2015-11-07 01:11:06	433.365	338.731
2015-11-07 01:12:06	426.26	334.963
2015-11-07 01:13:06	417.591	331.085
2015-11-07 01:14:06	411.896	326.815
2015-11-07 01:15:06	407.75	324.349
2015-11-07 01:16:06	406.57	322.504
2015-11-07 01:17:06	406.622	321.956
2015-11-07 01:18:06	408.618	321.243
2015-11-07 01:19:06	410.909	321.171
2015-11-07 01:20:06	414.651	321.89
2015-11-07 01:21:06	418.233	323.056
2015-11-07 01:22:06	417.181	324.485
2015-11-07 01:23:06	420.384	325.379
2015-11-07 01:24:06	418.038	326.827
2015-11-07 01:25:06	418.198	326.672
2015-11-07 01:26:06	415.386	326.209
2015-11-07 01:27:06	414.565	326.243
2015-11-07 01:28:06	416.837	326.003
2015-11-07 01:29:06	418.626	325.607
2015-11-07 01:30:06	420.194	324.531
2015-11-07 01:31:06	421.618	324.501
2015-11-07 01:32:06	422.252	324.787
2015-11-07 01:33:06	423.462	325.893
2015-11-07 01:34:06	423.204	327.022
2015-11-07 01:35:06	421.986	328.473
2015-11-07 01:36:06	421.9	329.99
2015-11-07 01:37:06	421.288	331.423
2015-11-07 01:38:06	422.102	333.068
2015-11-07 01:39:06	419.166	333.295
2015-11-07 01:40:06	417.374	333.131
2015-11-07 01:41:06	416.834	332.421
2015-11-07 01:42:06	416.653	331.945
2015-11-07 01:43:06	416.641	330.455
2015-11-07 01:44:06	415.546	328.863
2015-11-07 01:45:06	415.062	326.853
2015-11-07 01:46:06	414.053	325.635
2015-11-07 01:47:06	412.162	324.353
2015-11-07 01:48:06	411.763	322.466
2015-11-07 01:49:06	410.996	321.203
2015-11-07 01:50:06	411.126	319.465
2015-11-07 01:51:06	412.554	318.461
2015-11-07 01:52:06	411.521	317.666
2015-11-07 01:53:06	410.26	317.212
2015-11-07 01:54:06	409.44	317.171
2015-11-07 01:55:06	411.488	316.997
2015-11-07 01:56:06	411.301	317.248
2015-11-07 01:57:06	410.729	317.121
2015-11-07 01:58:06	409.849	317.203
2015-11-07 01:59:06	406.957	317.267
2015-11-07 02:00:06	409.157	317.821
2015-11-07 02:01:06	409.816	318.472
2015-11-07 02:02:06	409.698	318.923
2015-11-07 02:03:06	408.609	319.806
2015-11-07 02:04:06	408.214	320.87
2015-11-07 02:05:06	409.477	322.266
2015-11-07 02:06:06	409.406	323.797
2015-11-07 02:07:06	411.59	325.215
2015-11-07 02:08:06	413.622	326.547
2015-11-07 02:09:06	416.68	327.993
2015-11-07 02:10:06	419.285	330.108
2015-11-07 02:11:06	420.704	331.886
2015-11-07 02:12:06	423.519	332.208
2015-11-07 02:13:06	423.805	331.839
2015-11-07 02:14:06	422.423	331.188
2015-11-07 02:15:06	420.437	330.581
2015-11-07 02:16:06	417.504	329.236
2015-11-07 02:17:06	413.88	328.294
2015-11-07 02:18:06	413.41	327.501
2015-11-07 02:19:06	411.635	326.522
2015-11-07 02:20:06	410.592	326.254
2015-11-07 02:21:06	409.959	325.474
2015-11-07 02:22:06	409.471	325.182
2015-11-07 02:23:06	410.801	325.073
2015-11-07 02:24:06	413.551	326.576
2015-11-07 02:25:06	414.391	327.914
2015-11-07 02:26:06	412.92	328.87
2015-11-07 02:27:06	412.588	329.707
2015-11-07 02:28:06	415.532	331.048
2015-11-07 02:29:06	418.86	333.088
2015-11-07 02:30:06	420.859	334.031
2015-11-07 02:31:06	420.202	334.54
2015-11-07 02:32:06	422.369	334.319
2015-11-07 02:33:06	423.654	334.217
2015-11-07 02:34:06	423.704	333.408
2015-11-07 02:35:06	424.199	332.24
2015-11-07 02:36:06	423.08	331.725
2015-11-07 02:37:06	421.68	331.702
[truncated: 1,727 more rows]

## Sheet: Subject 1 Snack Session
Time	Calc VO2 (mL)	Calc VCO2 (mL)
2015-11-19 17:40:51	352.198	299.74
2015-11-19 17:41:51	408.355	350.384
2015-11-19 17:42:51	462.835	397.854
2015-11-19 17:43:51	513.47	442.324
2015-11-19 17:44:51	543.992	481.556
2015-11-19 17:45:51	592.325	512.842
2015-11-19 17:46:51	611.079	532.396
2015-11-19 17:47:51	615.615	538.646
2015-11-19 17:48:51	611.024	536.549
2015-11-19 17:49:51	607.911	533.511
2015-11-19 17:50:51	601.564	529.8
2015-11-19 17:51:51	591.295	521.203
2015-11-19 17:52:51	579.95	512.88
2015-11-19 17:53:51	570.202	506.119
2015-11-19 17:54:51	563.67	501.886
2015-11-19 17:55:51	558.232	499.395
2015-11-19 17:56:51	554.232	498.777
2015-11-19 17:57:51	550.936	499.722
2015-11-19 17:58:51	548.506	502.457
2015-11-19 17:59:51	546.006	506.495
2015-11-19 18:00:51	546.456	512.108
2015-11-19 18:01:51	550.268	519.932
2015-11-19 18:02:51	553.903	527.542
2015-11-19 18:03:51	559.397	536.755
2015-11-19 18:04:51	567.36	548.777
2015-11-19 18:05:51	579.228	561.748
2015-11-19 18:06:51	593.197	575.567
2015-11-19 18:07:51	606.465	587.405
2015-11-19 18:08:51	620.46	598.83
2015-11-19 18:09:51	632.116	609.183
2015-11-19 18:10:51	641.894	615.962
2015-11-19 18:11:51	647.676	620.939
2015-11-19 18:12:51	648.779	619.768
2015-11-19 18:13:51	645.095	615.444
2015-11-19 18:14:51	637.191	607.478
2015-11-19 18:15:51	626.887	598.317
2015-11-19 18:16:51	611.749	584.912
2015-11-19 18:17:51	599.002	572.348
2015-11-19 18:18:51	584.577	559.482
2015-11-19 18:19:51	572.7	547.067
2015-11-19 18:20:51	562.107	536.806
2015-11-19 18:21:51	552.957	528.38
2015-11-19 18:22:51	548.336	522.818
2015-11-19 18:23:51	546.602	519.648
2015-11-19 18:24:51	547.269	518.061
2015-11-19 18:25:51	547.922	517.197
2015-11-19 18:26:51	548.895	517.069
2015-11-19 18:27:51	551.47	517.231
2015-11-19 18:28:51	554.487	517.323
2015-11-19 18:29:51	557.941	516.484
2015-11-19 18:30:51	558.63	514.729
2015-11-19 18:31:51	556.213	512.048
2015-11-19 18:32:51	554.188	509.597
2015-11-19 18:33:51	553.755	507.18
2015-11-19 18:34:51	553.44	505.205
2015-11-19 18:35:51	553.077	503.321
2015-11-19 18:36:51	550.312	501.935
2015-11-19 18:37:51	547.987	500.518
2015-11-19 18:38:51	545.142	498.976
2015-11-19 18:39:51	546.414	497.267
2015-11-19 18:40:51	547.402	495.603
2015-11-19 18:41:51	548.576	494.483
2015-11-19 18:42:51	549.235	493.79
2015-11-19 18:43:51	549.644	493.435
2015-11-19 18:44:51	552.066	493.297
2015-11-19 18:45:51	556.47	494.637
2015-11-19 18:46:51	564.342	498.506
2015-11-19 18:47:51	574.507	504.237
2015-11-19 18:48:51	587.753	511.048
2015-11-19 18:49:51	596.911	516.834
2015-11-19 18:50:51	605.643	521.774
2015-11-19 18:51:51	611.747	524.816
2015-11-19 18:52:51	618.605	528.442
2015-11-19 18:53:51	622.683	531.302
2015-11-19 18:54:51	622.561	531.066
2015-11-19 18:55:51	616.192	528.234
2015-11-19 18:56:51	606.167	522.57
2015-11-19 18:57:51	596.533	516.352
2015-11-19 18:58:51	586.544	509.669
2015-11-19 18:59:51	578.283	502.537
2015-11-19 19:00:51	565.017	493.106
2015-11-19 19:01:51	558.65	487.881
2015-11-19 19:02:51	550.509	480.937
2015-11-19 19:03:51	543.797	475.437
2015-11-19 19:04:51	539.533	470.944
2015-11-19 19:05:51	534.344	467.757
2015-11-19 19:06:51	532.525	464.137
2015-11-19 19:07:51	530.04	460.21
2015-11-19 19:08:51	528.118	455.454
2015-11-19 19:09:51	524.72	451.096
2015-11-19 19:10:51	523.48	447.457
2015-11-19 19:11:51	521.764	443.927
2015-11-19 19:12:51	518.24	439.747
2015-11-19 19:13:51	515.285	435.241
2015-11-19 19:14:51	513.188	431.971
2015-11-19 19:15:51	511.395	430.447
2015-11-19 19:16:51	511.935	431.165
2015-11-19 19:17:51	515.146	433.111
2015-11-19 19:18:51	521.824	436.748
2015-11-19 19:19:51	529.993	441.658
2015-11-19 19:20:51	540.939	448.926
2015-11-19 19:21:51	557.608	459.529
2015-11-19 19:22:51	575.024	472.886
2015-11-19 19:23:51	597.066	489.846
2015-11-19 19:24:51	624.362	509.878
2015-11-19 19:25:51	652.24	532.256
2015-11-19 19:26:51	679.512	554.059
2015-11-19 19:27:51	702.698	573.611
2015-11-19 19:28:51	722.134	590.455
2015-11-19 19:29:51	734.771	603.756
2015-11-19 19:30:51	743.53	612.925
2015-11-19 19:31:51	745.525	616.76
2015-11-19 19:32:51	739.963	614.411
2015-11-19 19:33:51	726.392	605.703
2015-11-19 19:34:51	710.955	593.925
2015-11-19 19:35:51	692.965	581.04
2015-11-19 19:36:51	675.403	567.793
2015-11-19 19:37:51	654.81	553.404
2015-11-19 19:38:51	634.648	537.772
2015-11-19 19:39:51	613.972	520.568
2015-11-19 19:40:51	592.451	502.897
2015-11-19 19:41:51	572.266	486.733
2015-11-19 19:42:51	551.593	471.201
2015-11-19 19:43:51	533.506	456
2015-11-19 19:44:51	515.827	440.424
2015-11-19 19:45:51	499.545	425.396
2015-11-19 19:46:51	487.013	411.648
2015-11-19 19:47:51	474.877	399.635
2015-11-19 19:48:51	465.167	389.148
2015-11-19 19:49:51	455.117	378.664
2015-11-19 19:50:51	446.13	368.063
2015-11-19 19:51:51	437.24	357.6
2015-11-19 19:52:51	427.418	347.144
2015-11-19 19:53:51	416.744	336.239
2015-11-19 19:54:51	405.265	323.436
2015-11-19 19:55:51	391.09	308.781
2015-11-19 19:56:51	373.487	292.044
2015-11-19 19:57:51	354.571	273.299
2015-11-19 19:58:51
2015-11-19 19:59:51
2015-11-19 20:00:51
2015-11-19 20:01:51
2015-11-19 20:02:51
2015-11-19 20:03:51
2015-11-19 20:04:51
2015-11-19 20:05:51
2015-11-19 20:06:51
2015-11-19 20:07:51
2015-11-19 20:08:51
2015-11-19 20:09:51
2015-11-19 20:10:51
2015-11-19 20:11:51
2015-11-19 20:12:51
2015-11-19 20:13:51
2015-11-19 20:14:51	443.126	342.297
2015-11-19 20:15:51	485.692	383.885
2015-11-19 20:16:51	525.692	421.662
2015-11-19 20:17:51	556.204	453.426
2015-11-19 20:18:51	578.498	475.06
2015-11-19 20:19:51	601.547	496.34
2015-11-19 20:20:51	624.075	516.778
2015-11-19 20:21:51	642.795	534.609
2015-11-19 20:22:51	656.5	550.054
2015-11-19 20:23:51	666.673	562.312
2015-11-19 20:24:51	671.028	570.672
2015-11-19 20:25:51	670.606	573.52
2015-11-19 20:26:51	661.094	569.023
2015-11-19 20:27:51	645.991	559.533
2015-11-19 20:28:51	625.755	544.995
2015-11-19 20:29:51	606.135	529.101
2015-11-19 20:30:51	583.847	511.9
2015-11-19 20:31:51	561.105	493.528
2015-11-19 20:32:51	538.474	473.946
2015-11-19 20:33:51	517.185	455.15
2015-11-19 20:34:51	499.647	438.155
2015-11-19 20:35:51	485.83	424.109
2015-11-19 20:36:51	475.899	412.593
2015-11-19 20:37:51	467.637	403.291
2015-11-19 20:38:51	463.083	395.301
2015-11-19 20:39:51	457.683	388.785
2015-11-19 20:40:51	454.534	383.893
2015-11-19 20:41:51	452.027	379.617
2015-11-19 20:42:51	448.121	375.831
2015-11-19 20:43:51	445.039	372.332
2015-11-19 20:44:51	441.139	369.423
2015-11-19 20:45:51	437.055	366.794
2015-11-19 20:46:51	433.991	364.421
2015-11-19 20:47:51	432.538	362.25
2015-11-19 20:48:51	430.092	360.228
2015-11-19 20:49:51	428.043	359.189
2015-11-19 20:50:51	425.684	358.501
2015-11-19 20:51:51	424.191	358.388
2015-11-19 20:52:51	424.354	358.643
2015-11-19 20:53:51	424.197	359.331
2015-11-19 20:54:51	423.885	360.394
2015-11-19 20:55:51	423.882	361.102
2015-11-19 20:56:51	423.731	361.717
2015-11-19 20:57:51	423.395	361.862
2015-11-19 20:58:51	423.136	362.088
2015-11-19 20:59:51	425.209	362.045
2015-11-19 21:00:51	425.842	361.888
2015-11-19 21:01:51	426.428	361.309
2015-11-19 21:02:51	426.165	360.954
2015-11-19 21:03:51	427.016	361.013
2015-11-19 21:04:51	427.848	361.045
2015-11-19 21:05:51	428.883	361.141
2015-11-19 21:06:51	428.515	360.921
2015-11-19 21:07:51	429.153	360.714
2015-11-19 21:08:51	429.658	360.296
2015-11-19 21:09:51	430.819	359.855
2015-11-19 21:10:51	432.069	359.437
2015-11-19 21:11:51	434.509	359.701
2015-11-19 21:12:51	437.372	360.816
2015-11-19 21:13:51	442.488	363.084
2015-11-19 21:14:51	448.079	366.383
2015-11-19 21:15:51	455.088	370.779
2015-11-19 21:16:51	462.269	376.279
2015-11-19 21:17:51	469.373	382.9
2015-11-19 21:18:51	477.902	390.836
2015-11-19 21:19:51	483.816	399.224
2015-11-19 21:20:51	489.848	407.527
2015-11-19 21:21:51	497.245	416.25
2015-11-19 21:22:51	506.824	426.066
2015-11-19 21:23:51	518.579	437.072
2015-11-19 21:24:51	533.755	449.652
2015-11-19 21:25:51	551.6	464.676
2015-11-19 21:26:51	575.072	482.87
2015-11-19 21:27:51	603.956	503.752
2015-11-19 21:28:51	637.807	528.792
2015-11-19 21:29:51	672.401	555.93
2015-11-19 21:30:51	710.448	585.835
2015-11-19 21:31:51	750.276	616.977
2015-11-19 21:32:51	786.385	645.785
2015-11-19 21:33:51	815.808	670.785
2015-11-19 21:34:51	837.054	689.14
2015-11-19 21:35:51	850.915	701.137
2015-11-19 21:36:51	851.232	703.164
2015-11-19 21:37:51	838.828	695.483
2015-11-19 21:38:51	814.838	678.27
2015-11-19 21:39:51	781.523	653.172
2015-11-19 21:40:51	743.71	623.793
2015-11-19 21:41:51	701.914	592.131
2015-11-19 21:42:51	660.761	560.064
2015-11-19 21:43:51	618.26	528.667
2015-11-19 21:44:51	583.192	501.074
2015-11-19 21:45:51	554.49	478.447
2015-11-19 21:46:51	532.075	460.521
2015-11-19 21:47:51	514.368	446.957
2015-11-19 21:48:51	502.288	437.138
2015-11-19 21:49:51	494.829	430.58
2015-11-19 21:50:51	491.849	426.922
2015-11-19 21:51:51	492.902	427.025
2015-11-19 21:52:51	497.909	430.937
2015-11-19 21:53:51	506.617	437.699
2015-11-19 21:54:51	515.579	445.218
2015-11-19 21:55:51	524.918	453.144
2015-11-19 21:56:51	533.91	461.093
2015-11-19 21:57:51	539.247	467.014
2015-11-19 21:58:51	543.862	471.573
2015-11-19 21:59:51	543.625	473.904
2015-11-19 22:00:51	543.312	474.542
2015-11-19 22:01:51	542.833	472.829
2015-11-19 22:02:51	540.982	470.208
2015-11-19 22:03:51	539.662	467.718
2015-11-19 22:04:51	539.51	466.408
2015-11-19 22:05:51	540.527	466.211
2015-11-19 22:06:51	543.804	466.368
2015-11-19 22:07:51	546.463	465.902
2015-11-19 22:08:51	548.678	465.159
2015-11-19 22:09:51	550.586	465.203
2015-11-19 22:10:51	553.791	466.937
2015-11-19 22:11:51	558.043	470.362
2015-11-19 22:12:51	560.08	473.292
2015-11-19 22:13:51	564.018	475.065
2015-11-19 22:14:51	564.612	475.495
2015-11-19 22:15:51	564.025	475.788
2015-11-19 22:16:51	562.003	475.857
2015-11-19 22:17:51	558.474	475.235
2015-11-19 22:18:51	555.315	473.7
2015-11-19 22:19:51	549.771	471.089
2015-11-19 22:20:51	543.135	468.125
2015-11-19 22:21:51	534.453	465.214
2015-11-19 22:22:51	528.343	463.285
2015-11-19 22:23:51	522.255	461.674
2015-11-19 22:24:51	517.54	460.128
2015-11-19 22:25:51	512.053	458.164
2015-11-19 22:26:51	504.558	455.421
2015-11-19 22:27:51	498.301	451.989
2015-11-19 22:28:51	493.403	448.767
2015-11-19 22:29:51	490.454	446.15
2015-11-19 22:30:51	487.19	444.183
2015-11-19 22:31:51	484.056	441.969
2015-11-19 22:32:51	480.541	439.674
2015-11-19 22:33:51	478.012	437.29
2015-11-19 22:34:51	476.743	435.039
2015-11-19 22:35:51	476.849	433.127
2015-11-19 22:36:51	475.33	431.34
2015-11-19 22:37:51	475.679	430.52
2015-11-19 22:38:51	478.866	430.469
2015-11-19 22:39:51	483.619	431.508
2015-11-19 22:40:51	490.981	433.303
2015-11-19 22:41:51	496.068	435.233
2015-11-19 22:42:51	500.73	437.452
2015-11-19 22:43:51	505.423	440.717
2015-11-19 22:44:51	512.47	444.934
2015-11-19 22:45:51	523.503	450.875
2015-11-19 22:46:51	534.426	458.087
2015-11-19 22:47:51	550.096	468.556
2015-11-19 22:48:51	569.313	482.213
2015-11-19 22:49:51	593.427	499.686
2015-11-19 22:50:51	623.86	520.524
2015-11-19 22:51:51	658.274	544.162
2015-11-19 22:52:51	693.46	570.009
2015-11-19 22:53:51	729.406	597.786
2015-11-19 22:54:51	764.112	625.339
2015-11-19 22:55:51	796.565	651.389
2015-11-19 22:56:51	816.539	670.56
2015-11-19 22:57:51	829.38	683.745
2015-11-19 22:58:51	833.294	690.852
2015-11-19 22:59:51	835.204	695.488
2015-11-19 23:00:51	833.359	696.257
2015-11-19 23:01:51	818.196	687.91
2015-11-19 23:02:51	793.079	670.783
2015-11-19 23:03:51	758.165	645.465
2015-11-19 23:04:51	726.735	619.641
2015-11-19 23:05:51	694.899	592.994
2015-11-19 23:06:51	662.713	565.612
2015-11-19 23:07:51	626.62	535.143
2015-11-19 23:08:51	588.59	502.981
2015-11-19 23:09:51	556.739	473.667
2015-11-19 23:10:51	530.783	449.379
2015-11-19 23:11:51	511.405	429.181
2015-11-19 23:12:51	492.797	411.697
2015-11-19 23:13:51	476.012	395.95
2015-11-19 23:14:51	462.078	382.467
2015-11-19 23:15:51	451.132	370.391
2015-11-19 23:16:51	442.821	360
2015-11-19 23:17:51	435.079	351.358
2015-11-19 23:18:51	429.251	344.716
2015-11-19 23:19:51	425.147	339.772
2015-11-19 23:20:51	422.926	336.29
2015-11-19 23:21:51	422.125	333.544
2015-11-19 23:22:51	421.2	331.248
2015-11-19 23:23:51	421.642	329.418
2015-11-19 23:24:51	421.694	327.975
2015-11-19 23:25:51	420.852	326.859
2015-11-19 23:26:51	420.011	326.292
2015-11-19 23:27:51	420.084	326.647
2015-11-19 23:28:51	418.54	327.279
2015-11-19 23:29:51	417.434	328.017
2015-11-19 23:30:51	416.131	328.31
2015-11-19 23:31:51	414.425	328.642
2015-11-19 23:32:51	411.503	328.575
2015-11-19 23:33:51	410.037	328.465
2015-11-19 23:34:51	408.33	327.77
2015-11-19 23:35:51	406.16	326.467
2015-11-19 23:36:51	402.975	325.1
2015-11-19 23:37:51	400.44	324.162
2015-11-19 23:38:51	396.816	323.46
2015-11-19 23:39:51	394.054	322.823
2015-11-19 23:40:51	392.909	322.161
2015-11-19 23:41:51	393.182	321.819
2015-11-19 23:42:51	392.926	321.55
2015-11-19 23:43:51	392.315	321.735
2015-11-19 23:44:51	392.938	321.894
2015-11-19 23:45:51	395.377	322.202
2015-11-19 23:46:51	397.492	322.38
2015-11-19 23:47:51	399.415	322.681
2015-11-19 23:48:51	399.67	323.255
2015-11-19 23:49:51	399.773	323.668
2015-11-19 23:50:51	398.909	323.951
2015-11-19 23:51:51	398.931	323.648
2015-11-19 23:52:51	400.887	323.066
2015-11-19 23:53:51	400.704	322.147
2015-11-19 23:54:51	402.223	320.986
2015-11-19 23:55:51	404.187	320.126
2015-11-19 23:56:51	403.477	318.63
2015-11-19 23:57:51	402.966	317.227
2015-11-19 23:58:51	402.196	315.845
2015-11-19 23:59:51	400.249	314.948
2015-11-20 00:00:51	398.275	314.074
2015-11-20 00:01:51	396.637	312.988
2015-11-20 00:02:51	395.325	312.375
2015-11-20 00:03:51	395.934	312.115
2015-11-20 00:04:51	395.183	312.427
2015-11-20 00:05:51	395.863	313.472
2015-11-20 00:06:51	397.266	314.516
2015-11-20 00:07:51	400.14	315.583
2015-11-20 00:08:51	401.542	316.453
2015-11-20 00:09:51	401.905	317.075
2015-11-20 00:10:51	401.5	317.588
2015-11-20 00:11:51	400.217	317.443
2015-11-20 00:12:51	401.306	317.643
2015-11-20 00:13:51	401.186	317.706
2015-11-20 00:14:51	402.146	318.276
2015-11-20 00:15:51	404.05	319.545
2015-11-20 00:16:51	404.262	321.323
2015-11-20 00:17:51	405.252	323.369
2015-11-20 00:18:51	403.75	325.399
2015-11-20 00:19:51	403.757	327.506
2015-11-20 00:20:51	404.271	329.213
2015-11-20 00:21:51	403.919	330.742
2015-11-20 00:22:51	405.021	332.205
2015-11-20 00:23:51	405.497	333.4
2015-11-20 00:24:51	407.477	335.498
2015-11-20 00:25:51	411.209	337.589
2015-11-20 00:26:51	414.85	339.604
2015-11-20 00:27:51	416.392	339.978
2015-11-20 00:28:51	416.412	339.722
2015-11-20 00:29:51	415.261	338.721
2015-11-20 00:30:51	412.754	336.641
2015-11-20 00:31:51	411.909	333.854
2015-11-20 00:32:51	409.455	329.861
2015-11-20 00:33:51	406.052	325.523
2015-11-20 00:34:51	402.422	321.412
2015-11-20 00:35:51	401.151	318.404
2015-11-20 00:36:51	399.784	316.165
2015-11-20 00:37:51	399.466	314.541
2015-11-20 00:38:51	399.413	313.308
2015-11-20 00:39:51	398.444	312.144
2015-11-20 00:40:51	396.782	311.158
2015-11-20 00:41:51	394.189	310.564
2015-11-20 00:42:51	392.988	310.025
2015-11-20 00:43:51	390.815	309.904
2015-11-20 00:44:51	390.225	310.11
2015-11-20 00:45:51	390.109	310.88
2015-11-20 00:46:51	390.283	311.942
2015-11-20 00:47:51	391.333	314.037
2015-11-20 00:48:51	394.189	316.577
2015-11-20 00:49:51	397.398	319.261
2015-11-20 00:50:51	400.189	321.559
2015-11-20 00:51:51	402.212	323.634
2015-11-20 00:52:51	403.446	325.898
2015-11-20 00:53:51	405.185	327.249
2015-11-20 00:54:51	404.581	328.404
2015-11-20 00:55:51	403.545	328.196
2015-11-20 00:56:51	401.018	327.481
2015-11-20 00:57:51	399.554	327.055
2015-11-20 00:58:51	399.701	327.203
2015-11-20 00:59:51	399.647	327.743
2015-11-20 01:00:51	400.243	327.565
2015-11-20 01:01:51	399.642	326.891
2015-11-20 01:02:51	399.254	326.164
2015-11-20 01:03:51	398.875	325.236
2015-11-20 01:04:51	398.623	324.175
2015-11-20 01:05:51	396.953	322.893
2015-11-20 01:06:51	395.208	321.774
2015-11-20 01:07:51	393.924	320.687
2015-11-20 01:08:51	393.114	319.853
2015-11-20 01:09:51	392.074	319.561
2015-11-20 01:10:51	391.592	319.752
2015-11-20 01:11:51	392.027	320.557
2015-11-20 01:12:51	392.491	321.516
2015-11-20 01:13:51	392.482	322.306
2015-11-20 01:14:51	391.072	323.191
2015-11-20 01:15:51	391.748	324.057
2015-11-20 01:16:51	391.233	325.425
2015-11-20 01:17:51	390.809	327.058
2015-11-20 01:18:51	392.179	328.898
2015-11-20 01:19:51	392.455	331.165
2015-11-20 01:20:51	395.815	334.503
2015-11-20 01:21:51	400.276	339.436
2015-11-20 01:22:51	405.844	345.19
2015-11-20 01:23:51	413.967	352.053
2015-11-20 01:24:51	423.087	358.222
2015-11-20 01:25:51	433.764	363.946
2015-11-20 01:26:51	440.153	368.08
2015-11-20 01:27:51	443.988	371.097
2015-11-20 01:28:51	447.601	373.002
2015-11-20 01:29:51	448.438	372.351
2015-11-20 01:30:51	445.967	369.368
2015-11-20 01:31:51	437.562	363.819
2015-11-20 01:32:51	429.023	358.884
2015-11-20 01:33:51	420.663	353.474
2015-11-20 01:34:51	415.05	348.8
2015-11-20 01:35:51	412.18	343.972
2015-11-20 01:36:51	407.158	339.357
2015-11-20 01:37:51	403.636	335.715
2015-11-20 01:38:51	402.419	333.456
2015-11-20 01:39:51	406.557	334.103
2015-11-20 01:40:51	410.324	334.993
2015-11-20 01:41:51	413.9	335.952
2015-11-20 01:42:51	413.76	335.266
2015-11-20 01:43:51	414.295	334.115
2015-11-20 01:44:51	414.6	333.093
2015-11-20 01:45:51	413.788	331.356
2015-11-20 01:46:51	413.248	328.567
2015-11-20 01:47:51	407.809	323.746
2015-11-20 01:48:51	402.381	318.112
2015-11-20 01:49:51	398.026	313.345
2015-11-20 01:50:51	395.095	310.386
2015-11-20 01:51:51	393.232	308.944
2015-11-20 01:52:51	389.501	307.263
2015-11-20 01:53:51	386.65	305.787
2015-11-20 01:54:51	384.388	304.645
2015-11-20 01:55:51	383.385	304.118
2015-11-20 01:56:51	381.542	304.163
2015-11-20 01:57:51	378.842	304.147
2015-11-20 01:58:51	377.09	304.781
2015-11-20 01:59:51	375.187	304.89
2015-11-20 02:00:51	374.714	305.15
2015-11-20 02:01:51	376.081	305.893
2015-11-20 02:02:51	378.457	307.838
2015-11-20 02:03:51	381.582	309.803
2015-11-20 02:04:51	383.558	310.935
2015-11-20 02:05:51	384.045	311.064
2015-11-20 02:06:51	384.781	310.775
2015-11-20 02:07:51	387.738	311.205
2015-11-20 02:08:51	388.873	311.896
2015-11-20 02:09:51	388.461	312.033
2015-11-20 02:10:51	386.133	310.762
2015-11-20 02:11:51	384.527	309.466
2015-11-20 02:12:51	383.396	309.563
2015-11-20 02:13:51	384.056	310.203
2015-11-20 02:14:51	383.977	310.547
2015-11-20 02:15:51	382.284	309.492
2015-11-20 02:16:51	380.614	308.391
2015-11-20 02:17:51	380.236	307.656
2015-11-20 02:18:51	377.667	307.631
2015-11-20 02:19:51	376.65	308.336
2015-11-20 02:20:51	374.532	307.638
2015-11-20 02:21:51	375.445	307.67
2015-11-20 02:22:51	374.514	307.151
2015-11-20 02:23:51	374.68	308.09
2015-11-20 02:24:51	377.178	309.189
2015-11-20 02:25:51	378.543	310.966
2015-11-20 02:26:51	379.024	312.821
2015-11-20 02:27:51	379.484	313.666
2015-11-20 02:28:51	381.006	314.748
2015-11-20 02:29:51	380.431	314.692
2015-11-20 02:30:51	380.151	315.654
2015-11-20 02:31:51	381.047	316.764
2015-11-20 02:32:51	382.355	318.34
2015-11-20 02:33:51	384.172	319.352
2015-11-20 02:34:51	387.622	319.767
2015-11-20 02:35:51	390.033	320.924
2015-11-20 02:36:51	391.876	322.529
2015-11-20 02:37:51	392.795	324.83
2015-11-20 02:38:51	393.287	326.123
2015-11-20 02:39:51	393.065	326.599
2015-11-20 02:40:51	392.193	326.372
2015-11-20 02:41:51	390.236	326.26
2015-11-20 02:42:51	389.493	326.8
2015-11-20 02:43:51	388.989	326.756
2015-11-20 02:44:51	387.883	326.259
2015-11-20 02:45:51	386.899	325.217
2015-11-20 02:46:51	386.439	325.04
2015-11-20 02:47:51	386.318	325.321
2015-11-20 02:48:51	388.372	326.614
2015-11-20 02:49:51	390.814	327.846
2015-11-20 02:50:51	392.473	328.995
2015-11-20 02:51:51	393.184	330.139
2015-11-20 02:52:51	394.839	331.862
2015-11-20 02:53:51	397.731	334.213
2015-11-20 02:54:51	400.854	336.309
2015-11-20 02:55:51	404.309	338.358
2015-11-20 02:56:51	406.91	340.65
2015-11-20 02:57:51	412	343.703
2015-11-20 02:58:51	416.216	347.936
2015-11-20 02:59:51	421.964	353.065
2015-11-20 03:00:51	428.453	359.172
2015-11-20 03:01:51	436.817	366.868
2015-11-20 03:02:51	450.481	376.443
2015-11-20 03:03:51	466.135	389.576
2015-11-20 03:04:51	488.315	408.012
2015-11-20 03:05:51	517.266	432.141
2015-11-20 03:06:51	546.37	455.719
2015-11-20 03:07:51	567.543	473.501
2015-11-20 03:08:51	580.952	483.945
2015-11-20 03:09:51	589.199	490.487
2015-11-20 03:10:51	589.986	493.001
2015-11-20 03:11:51	585.972	491.125
2015-11-20 03:12:51	571.244	481.53
2015-11-20 03:13:51	551.289	464.907
2015-11-20 03:14:51	528.622	447.496
2015-11-20 03:15:51	511.462	435.153
2015-11-20 03:16:51	503.602	430.501
2015-11-20 03:17:51	499.251	429.588
2015-11-20 03:18:51	498.368	430.686
2015-11-20 03:19:51	497.368	431.133
2015-11-20 03:20:51	495.566	430.642
2015-11-20 03:21:51	494.021	429.672
2015-11-20 03:22:51	490.738	428.167
2015-11-20 03:23:51	488.568	426.041
2015-11-20 03:24:51	481.811	421.814
2015-11-20 03:25:51	476.289	416.322
2015-11-20 03:26:51	470.489	410.289
2015-11-20 03:27:51	466.693	406.79
2015-11-20 03:28:51	464.864	404.613
2015-11-20 03:29:51	465.788	404.576
2015-11-20 03:30:51	469.894	405.75
2015-11-20 03:31:51	474.03	407.325
2015-11-20 03:32:51	477.541	407.87
2015-11-20 03:33:51	477.174	405.772
2015-11-20 03:34:51	476.601	403.036
2015-11-20 03:35:51	471.534	397.739
2015-11-20 03:36:51	467.282	392.722
2015-11-20 03:37:51	461.252	387.179
2015-11-20 03:38:51	452.994	381.091
2015-11-20 03:39:51	444.255	374.538
2015-11-20 03:40:51	436.398	369.141
2015-11-20 03:41:51	432.022	365.922
2015-11-20 03:42:51	427.142	362.804
2015-11-20 03:43:51	425.302	360.359
2015-11-20 03:44:51	422.049	358.002
2015-11-20 03:45:51	420.441	355.53
2015-11-20 03:46:51	418.406	352.309
2015-11-20 03:47:51	415.756	349.329
2015-11-20 03:48:51	412.021	345.614
2015-11-20 03:49:51	407.783	341.566
2015-11-20 03:50:51	404.79	338.422
2015-11-20 03:51:51	400.915	335.349
2015-11-20 03:52:51	398.34	332.456
2015-11-20 03:53:51	394.069	329.388
2015-11-20 03:54:51	390.054	326.684
2015-11-20 03:55:51	387.317	324.384
2015-11-20 03:56:51	386.296	322.874
2015-11-20 03:57:51	385.509	322.044
2015-11-20 03:58:51	383.435	321.149
2015-11-20 03:59:51	382.847	320.331
2015-11-20 04:00:51	382.944	319.641
2015-11-20 04:01:51	382.714	319.021
2015-11-20 04:02:51	382.125	318.562
2015-11-20 04:03:51	381.422	317.466
2015-11-20 04:04:51	379.361	315.847
2015-11-20 04:05:51	377.288	314.075
2015-11-20 04:06:51	377.418	313.214
2015-11-20 04:07:51	375.764	312.374
2015-11-20 04:08:51	374.879	311.338
2015-11-20 04:09:51	374.977	310.43
2015-11-20 04:10:51	375.659	309.398
2015-11-20 04:11:51	375.263	308.74
2015-11-20 04:12:51	376.993	308.251
2015-11-20 04:13:51	377.666	307.944
2015-11-20 04:14:51	380.652	306.872
2015-11-20 04:15:51	380.714	306.216
2015-11-20 04:16:51	380.494	305.898
2015-11-20 04:17:51	379.017	305.657
2015-11-20 04:18:51	377.996	305.588
2015-11-20 04:19:51	377.603	305.592
2015-11-20 04:20:51	376.444	306.05
2015-11-20 04:21:51	375.868	306.313
2015-11-20 04:22:51	374.561	306.039
2015-11-20 04:23:51	373.288	305.605
2015-11-20 04:24:51	372.505	304.985
2015-11-20 04:25:51	372.616	304.632
2015-11-20 04:26:51	371.791	305.123
2015-11-20 04:27:51	372.072	305.348
2015-11-20 04:28:51	370.55	305.689
2015-11-20 04:29:51	370.119	305.77
2015-11-20 04:30:51	368.086	306.881
2015-11-20 04:31:51	367.606	308.422
2015-11-20 04:32:51	367.603	310.057
2015-11-20 04:33:51	369.144	311.412
2015-11-20 04:34:51	371.412	312.133
2015-11-20 04:35:51	373.198	313.078
2015-11-20 04:36:51	375.027	313.796
2015-11-20 04:37:51	377.817	314.794
2015-11-20 04:38:51	381.376	315.392
2015-11-20 04:39:51	385.202	315.773
2015-11-20 04:40:51	388.472	317.266
2015-11-20 04:41:51	393.315	320.526
2015-11-20 04:42:51	397.808	324.337
2015-11-20 04:43:51	403.827	327.782
2015-11-20 04:44:51	408.597	329.793
2015-11-20 04:45:51	411.466	331.438
2015-11-20 04:46:51	413.079	332.648
2015-11-20 04:47:51	411.684	333.266
2015-11-20 04:48:51	411.316	332.722
2015-11-20 04:49:51	407.473	330.091
2015-11-20 04:50:51	402.74	326.762
2015-11-20 04:51:51	396.128	323.819
2015-11-20 04:52:51	390.692	322.445
2015-11-20 04:53:51	384.805	321.262
2015-11-20 04:54:51	382.645	320.007
2015-11-20 04:55:51	381.717	319.074
2015-11-20 04:56:51	382.711	319.189
2015-11-20 04:57:51	383.684	319.554
2015-11-20 04:58:51	383.61	320.108
2015-11-20 04:59:51	383.791	319.526
2015-11-20 05:00:51	383.595	319.252
2015-11-20 05:01:51	383.721	318.905
2015-11-20 05:02:51	383.85	319.032
2015-11-20 05:03:51	383.707	319.742
2015-11-20 05:04:51	383.111	319.864
2015-11-20 05:05:51	384.261	320.283
2015-11-20 05:06:51	385.403	320.703
2015-11-20 05:07:51	387.426	321.494
2015-11-20 05:08:51	387.56	322.058
2015-11-20 05:09:51	387.493	321.878
2015-11-20 05:10:51	387.515	321.529
2015-11-20 05:11:51	386.641	321.31
2015-11-20 05:12:51	388.897	321.704
2015-11-20 05:13:51	390.133	321.862
2015-11-20 05:14:51	393.492	322.976
2015-11-20 05:15:51	395.593	324.091
2015-11-20 05:16:51	397.754	325.673
2015-11-20 05:17:51	401.085	326.959
2015-11-20 05:18:51	404.375	328.77
2015-11-20 05:19:51	407.101	330.124
2015-11-20 05:20:51	404.659	330.746
2015-11-20 05:21:51	403.399	331.289
2015-11-20 05:22:51	399.98	330.74
2015-11-20 05:23:51	398.203	329.948
2015-11-20 05:24:51	396.06	328.761
2015-11-20 05:25:51	395.181	328.325
2015-11-20 05:26:51	393.641	327.455
2015-11-20 05:27:51	392.371	326.298
2015-11-20 05:28:51	391.172	325.009
2015-11-20 05:29:51	391.396	323.934
2015-11-20 05:30:51	390.39	323.045
2015-11-20 05:31:51	389.299	322.671
2015-11-20 05:32:51	390.321	322.55
2015-11-20 05:33:51	389.833	322.778
2015-11-20 05:34:51	390.294	323.089
2015-11-20 05:35:51	390.163	323.665
2015-11-20 05:36:51	390.698	324.305
2015-11-20 05:37:51	390.62	324.572
2015-11-20 05:38:51	390.59	324.941
2015-11-20 05:39:51	389.744	325.077
2015-11-20 05:40:51	388.158	325.358
2015-11-20 05:41:51	386.975	325.638
2015-11-20 05:42:51	385.81	326.717
2015-11-20 05:43:51	385.073	327.633
2015-11-20 05:44:51	385.624	329.221
2015-11-20 05:45:51	387.835	331.456
2015-11-20 05:46:51	394.901	336.338
2015-11-20 05:47:51	400.198	341.75
2015-11-20 05:48:51	408.57	347.732
2015-11-20 05:49:51	414.383	352.204
2015-11-20 05:50:51	419.78	355.756
2015-11-20 05:51:51	425.432	358.716
2015-11-20 05:52:51	429.715	360.952
2015-11-20 05:53:51	434.311	362.724
2015-11-20 05:54:51	436.344	361.782
2015-11-20 05:55:51	441.077	360.756
2015-11-20 05:56:51	446.576	360.132
2015-11-20 05:57:51	454.761	363.034
2015-11-20 05:58:51	464.491	368.234
2015-11-20 05:59:51	473.656	374.365
2015-11-20 06:00:51	444.833	352.347
2015-11-20 06:01:51	450.915	358.74
2015-11-20 06:02:51	457.158	365.586
2015-11-20 06:03:51	458.51	370.585
2015-11-20 06:04:51	457.303	374.671
2015-11-20 06:05:51	454.664	376.031
2015-11-20 06:06:51	451.71	376.481
2015-11-20 06:07:51	450.122	377.193
2015-11-20 06:08:51	453.687	378.837
2015-11-20 06:09:51	460.741	382.83
2015-11-20 06:10:51	447.124	368.942
2015-11-20 06:11:51	466.167	382.053
2015-11-20 06:12:51	458.674	382.828
2015-11-20 06:13:51	463.467	416.33
2015-11-20 06:14:51	484.862	402.284
2015-11-20 06:15:51	480.11	407.752
2015-11-20 06:16:51	472.733	379.515
2015-11-20 06:17:51	430.012	352.159
2015-11-20 06:18:51	466.135	383.884
2015-11-20 06:19:51	455.224	379.381
2015-11-20 06:20:51	432.203	352.343
2015-11-20 06:21:51	418.288	345.823
2015-11-20 06:22:51	419.831	348.598
2015-11-20 06:23:51	418.916	349.439
2015-11-20 06:24:51	419.288	350.13
2015-11-20 06:25:51	413.422	346.998
2015-11-20 06:26:51	400.938	338.837
2015-11-20 06:27:51	448.003	375.676
2015-11-20 06:28:51	428.405	360.287
2015-11-20 06:29:51	413.198	346.91
2015-11-20 06:30:51	399.588	334.908
2015-11-20 06:31:51	571.286	482.158
2015-11-20 06:32:51	557.586	468.538
2015-11-20 06:33:51	539.824	455.866
2015-11-20 06:34:51	530.909	444.552
2015-11-20 06:35:51	523.33	436.541
2015-11-20 06:36:51	516.979	429.475
2015-11-20 06:37:51	507.782	422.269
2015-11-20 06:38:51	498.92	415.188
2015-11-20 06:39:51	491.729	409.249
2015-11-20 06:40:51	488.571	406.435
2015-11-20 06:41:51	490.014	406.709
2015-11-20 06:42:51	492.819	408.619
2015-11-20 06:43:51	494.014	409.841
2015-11-20 06:44:51	494.082	409.674
2015-11-20 06:45:51	493.484	408.418
2015-11-20 06:46:51	494.625	407.762
2015-11-20 06:47:51	496.209	407.24
2015-11-20 06:48:51	497.002	407.006
2015-11-20 06:49:51	497.202	405.694
2015-11-20 06:50:51	495.426	405.346
2015-11-20 06:51:51	496.845	406.611
2015-11-20 06:52:51	500.914	411.466
2015-11-20 06:53:51	510.269	419.886
2015-11-20 06:54:51	521.916	430.542
2015-11-20 06:55:51	537.123	444.006
2015-11-20 06:56:51	557.511	459.97
2015-11-20 06:57:51	583.417	480.515
2015-11-20 06:58:51	614.867	503.336
2015-11-20 06:59:51	644.389	525.839
2015-11-20 07:00:51	669.893	543.339
2015-11-20 07:01:51	688.292	556.187
2015-11-20 07:02:51	704.405	566.475
2015-11-20 07:03:51	717.243	577.133
2015-11-20 07:04:51	721.659	581.83
2015-11-20 07:05:51	717.282	579.968
2015-11-20 07:06:51	701.391	570.212
2015-11-20 07:07:51	682.875	556.531
2015-11-20 07:08:51	660.157	541.661
2015-11-20 07:09:51	640.521	528.119
2015-11-20 07:10:51	618.734	512.928
2015-11-20 07:11:51	595.229	495.981
2015-11-20 07:12:51	572.38	480.182
2015-11-20 07:13:51	552.047	465.617
2015-11-20 07:14:51	535.219	453.043
2015-11-20 07:15:51	520.354	441.828
2015-11-20 07:16:51	509.916	432.243
2015-11-20 07:17:51	498.542	424.248
2015-11-20 07:18:51	490.103	417.806
2015-11-20 07:19:51	482.851	411.533
2015-11-20 07:20:51	477.561	404.839
2015-11-20 07:21:51	473.055	399.001
2015-11-20 07:22:51	469.155	394.166
2015-11-20 07:23:51	466.308	390.933
2015-11-20 07:24:51	464.037	387.747
2015-11-20 07:25:51	462.726	384.968
2015-11-20 07:26:51	461.793	383.057
2015-11-20 07:27:51	463.001	382.598
2015-11-20 07:28:51	464.564	383.064
2015-11-20 07:29:51	467.161	383.947
2015-11-20 07:30:51	467.425	384.704
2015-11-20 07:31:51	464.47	383.903
2015-11-20 07:32:51	461.332	382.37
2015-11-20 07:33:51	458.117	380.522
2015-11-20 07:34:51	455.998	378.469
2015-11-20 07:35:51	451.853	375.108
2015-11-20 07:36:51	444.931	371.19
2015-11-20 07:37:51	439.81	366.833
2015-11-20 07:38:51	434.692	363.46
2015-11-20 07:39:51	434.006	360.831
2015-11-20 07:40:51	433.392	358.953
2015-11-20 07:41:51	432.966	357.138
2015-11-20 07:42:51	431.909	356.215
2015-11-20 07:43:51	431.523	356.518
2015-11-20 07:44:51	432.626	357.338
2015-11-20 07:45:51	435.59	359.362
2015-11-20 07:46:51	440.259	361.506
2015-11-20 07:47:51	447.772	365.924
2015-11-20 07:48:51	455.481	372.237
2015-11-20 07:49:51	465.642	380.93
2015-11-20 07:50:51	476.305	388.735
2015-11-20 07:51:51	486.416	396.449
2015-11-20 07:52:51	497.433	403.747
2015-11-20 07:53:51	504.468	408.896
2015-11-20 07:54:51	511.691	414.488
2015-11-20 07:55:51	516.939	419.846
2015-11-20 07:56:51	521.733	424.008
2015-11-20 07:57:51	528.923	427.814
2015-11-20 07:58:51	536.592	433.553
2015-11-20 07:59:51	548.42	441.53
2015-11-20 08:00:51	561.345	451.56
2015-11-20 08:01:51	578.893	463.985
2015-11-20 08:02:51	597.719	477.813
2015-11-20 08:03:51	617.618	492.187
2015-11-20 08:04:51	634.3	505.435
2015-11-20 08:05:51	654.778	522.355
2015-11-20 08:06:51	675.509	540.281
2015-11-20 08:07:51	692.305	556.62
2015-11-20 08:08:51	703.124	568.062
2015-11-20 08:09:51	708.735	574.724
2015-11-20 08:10:51	710.578	579.146
2015-11-20 08:11:51	710.576	581.893
2015-11-20 08:12:51	709.942	583.488
2015-11-20 08:13:51	701.779	578.449
2015-11-20 08:14:51	686.526	567.556
2015-11-20 08:15:51	668.749	551.886
2015-11-20 08:16:51	649.488	535.299
2015-11-20 08:17:51	628.65	518.42
2015-11-20 08:18:51	608.237	501.11
2015-11-20 08:19:51	586.882	483.6
2015-11-20 08:20:51	565.598	465.74
2015-11-20 08:21:51	545.626	449.995
2015-11-20 08:22:51	529.602	437.438
2015-11-20 08:23:51	520.583	430.445
2015-11-20 08:24:51	516.483	428.201
2015-11-20 08:25:51	516.377	428.789
2015-11-20 08:26:51	516.321	428.851
2015-11-20 08:27:51	515.533	427.81
2015-11-20 08:28:51	512.742	425.667
2015-11-20 08:29:51	507.789	422.2
2015-11-20 08:30:51	500.368	416.12
2015-11-20 08:31:51	490.413	406.994
2015-11-20 08:32:51	478.632	395.59
2015-11-20 08:33:51	463.88	383.473
2015-11-20 08:34:51	449.104	372.667
2015-11-20 08:35:51	436.656	361.536
2015-11-20 08:36:51	423.511	350.331
2015-11-20 08:37:51	411.544	338.54
2015-11-20 08:38:51	399.747	326.883
2015-11-20 08:39:51	384.362	313.855
2015-11-20 08:40:51	367.295	299.243
2015-11-20 08:41:51
2015-11-20 08:42:51
2015-11-20 08:43:51
2015-11-20 08:44:51
2015-11-20 08:45:51
2015-11-20 08:46:51
2015-11-20 08:47:51
2015-11-20 08:48:51
2015-11-20 08:49:51
2015-11-20 08:50:51
2015-11-20 08:51:51
2015-11-20 08:52:51
2015-11-20 08:53:51
2015-11-20 08:54:51
2015-11-20 08:55:51
2015-11-20 08:56:51
2015-11-20 08:57:51
2015-11-20 08:58:51
2015-11-20 08:59:51
2015-11-20 09:00:51
2015-11-20 09:01:51
2015-11-20 09:02:51
2015-11-20 09:03:51
2015-11-20 09:04:51
2015-11-20 09:05:51
2015-11-20 09:06:51
2015-11-20 09:07:51
2015-11-20 09:08:51
2015-11-20 09:09:51
2015-11-20 09:10:51
2015-11-20 09:11:51
2015-11-20 09:12:51
2015-11-20 09:13:51
2015-11-20 09:14:51
2015-11-20 09:15:51
2015-11-20 09:16:51
2015-11-20 09:17:51
2015-11-20 09:18:51
2015-11-20 09:19:51
2015-11-20 09:20:51
2015-11-20 09:21:51
2015-11-20 09:22:51
2015-11-20 09:23:51
2015-11-20 09:24:51
2015-11-20 09:25:51
2015-11-20 09:26:51
2015-11-20 09:27:51
2015-11-20 09:28:51
2015-11-20 09:29:51
2015-11-20 09:30:51
2015-11-20 09:31:51
2015-11-20 09:32:51
2015-11-20 09:33:51
2015-11-20 09:34:51
2015-11-20 09:35:51	534.129	508.288
2015-11-20 09:36:51	569.872	541.559
2015-11-20 09:37:51	596.323	567.133
2015-11-20 09:38:51	613.774	583.79
2015-11-20 09:39:51	621.683	593.559
2015-11-20 09:40:51	620.288	593.572
2015-11-20 09:41:51	607.24	582.692
2015-11-20 09:42:51	584.112	563.234
2015-11-20 09:43:51	560.766	541.405
2015-11-20 09:44:51	541.059	520.759
2015-11-20 09:45:51	524.013	502.215
2015-11-20 09:46:51	511.327	486.347
2015-11-20 09:47:51	499.811	472.083
2015-11-20 09:48:51	493.156	459.934
2015-11-20 09:49:51	486.432	449.416
2015-11-20 09:50:51	482.968	440.779
2015-11-20 09:51:51	478.988	433.409
2015-11-20 09:52:51	476.372	426.683
2015-11-20 09:53:51	474.087	420.25
2015-11-20 09:54:51	472.518	414.548
2015-11-20 09:55:51	472.293	409.864
2015-11-20 09:56:51	471.978	405.991
2015-11-20 09:57:51	471.944	402.701
2015-11-20 09:58:51	471.87	399.841
2015-11-20 09:59:51	472.611	397.216
2015-11-20 10:00:51	473.607	395.355
2015-11-20 10:01:51	476.003	394.574
2015-11-20 10:02:51	478.746	395.555
2015-11-20 10:03:51	487.125	399.62
2015-11-20 10:04:51	499.459	407.555
2015-11-20 10:05:51	515.377	418.218
2015-11-20 10:06:51	531.772	429.104
2015-11-20 10:07:51	546.347	438.809
2015-11-20 10:08:51	559.293	446.828
2015-11-20 10:09:51	568.651	453.317
2015-11-20 10:10:51	573.644	456.735
2015-11-20 10:11:51	574.234	456.577
2015-11-20 10:12:51	567.686	451.902
2015-11-20 10:13:51	555.716	443.746
2015-11-20 10:14:51	541.685	433.802
2015-11-20 10:15:51	529.665	424.081
2015-11-20 10:16:51	518.024	414.461
2015-11-20 10:17:51	508.158	405.848
2015-11-20 10:18:51	499.542	398.741
2015-11-20 10:19:51	493.476	393.216
2015-11-20 10:20:51	489.449	388.744
2015-11-20 10:21:51	484.308	385.319
2015-11-20 10:22:51	479.436	382.559
2015-11-20 10:23:51	474.959	380.09
2015-11-20 10:24:51	469.945	377.82
2015-11-20 10:25:51	467.112	375.79
2015-11-20 10:26:51	465.304	373.731
2015-11-20 10:27:51	462.789	371.616
2015-11-20 10:28:51	459.668	369.458
2015-11-20 10:29:51	457.451	367.775
2015-11-20 10:30:51	457.959	367.953
2015-11-20 10:31:51	460.414	369.717
2015-11-20 10:32:51	462.96	373.42
2015-11-20 10:33:51	465.189	377.733
2015-11-20 10:34:51	465.567	382.367
2015-11-20 10:35:51	465.642	386.72
2015-11-20 10:36:51	465.398	391.045
2015-11-20 10:37:51	465.512	394.984
2015-11-20 10:38:51	465.988	397.285
2015-11-20 10:39:51	466.054	397.726
2015-11-20 10:40:51	466.273	395.679
2015-11-20 10:41:51	465.841	392.279
2015-11-20 10:42:51	465.595	387.374
2015-11-20 10:43:51	463.881	381.719
2015-11-20 10:44:51	465.785	375.528
2015-11-20 10:45:51	466.906	369.339
2015-11-20 10:46:51	466.339	363.589
2015-11-20 10:47:51	463.771	358.802
2015-11-20 10:48:51	461.707	355.416
2015-11-20 10:49:51	461.968	354.409
2015-11-20 10:50:51	463.958	355.932
2015-11-20 10:51:51	467.415	359.826
2015-11-20 10:52:51	472.161	364.058
2015-11-20 10:53:51	476.026	367.34
2015-11-20 10:54:51	478.515	369.338
2015-11-20 10:55:51	482.008	370.501
2015-11-20 10:56:51	482.574	371.157
2015-11-20 10:57:51	480.427	369.924
2015-11-20 10:58:51	475.23	366.949
2015-11-20 10:59:51	468.127	361.883
2015-11-20 11:00:51	459.888	356.637
2015-11-20 11:01:51	450.343	351.866
2015-11-20 11:02:51	440.896	348.047
2015-11-20 11:03:51	432.774	344.745
2015-11-20 11:04:51	427.434	341.948
2015-11-20 11:05:51	423.566	339.628
2015-11-20 11:06:51	420.605	337.65
2015-11-20 11:07:51	418.941	336.622
2015-11-20 11:08:51	419.173	336.596
2015-11-20 11:09:51	420.328	337.395
2015-11-20 11:10:51	423.82	338.406
2015-11-20 11:11:51	426.467	339.545
2015-11-20 11:12:51	427.453	340.408
2015-11-20 11:13:51	428.678	341.241
2015-11-20 11:14:51	429.253	342.07
2015-11-20 11:15:51	431.575	342.614
2015-11-20 11:16:51	430.111	342.964
2015-11-20 11:17:51	428.832	342.785
2015-11-20 11:18:51	427.573	343.27
2015-11-20 11:19:51	426.283	343.639
2015-11-20 11:20:51	425.151	344.562
2015-11-20 11:21:51	425.551	345.655
2015-11-20 11:22:51	427.11	347.538
2015-11-20 11:23:51	430.524	350.842
2015-11-20 11:24:51	436.989	355.387
2015-11-20 11:25:51	443.875	361.88
2015-11-20 11:26:51	452.053	369.595
2015-11-20 11:27:51	462.589	378.703
2015-11-20 11:28:51	474.792	388.304
2015-11-20 11:29:51	487.752	398.527
2015-11-20 11:30:51	502.864	409.555
2015-11-20 11:31:51	519.295	421.748
2015-11-20 11:32:51	541.053	436.064
2015-11-20 11:33:51	564.062	451.469
2015-11-20 11:34:51	588.303	466.265
2015-11-20 11:35:51	609.784	479.172
2015-11-20 11:36:51	627.23	489.399
2015-11-20 11:37:51	643.59	499.88
2015-11-20 11:38:51	658.474	510.217
2015-11-20 11:39:51	668.988	519.753
2015-11-20 11:40:51	678.489	528.574
2015-11-20 11:41:51	682.92	535.087
2015-11-20 11:42:51	691.821	543.027
2015-11-20 11:43:51	698.401	550.691
2015-11-20 11:44:51	703.851	557.161
2015-11-20 11:45:51	702.647	559.118
2015-11-20 11:46:51	698.922	556.52
2015-11-20 11:47:51	691.465	550.826
2015-11-20 11:48:51	678.664	541.156
2015-11-20 11:49:51	665.256	530.735
2015-11-20 11:50:51	648.594	518.987
2015-11-20 11:51:51	633.576	507.231
2015-11-20 11:52:51	616.939	495.231
2015-11-20 11:53:51	604.21	484.826
2015-11-20 11:54:51	593.079	475.649
2015-11-20 11:55:51	580.862	466.676
2015-11-20 11:56:51	567.052	456.825
2015-11-20 11:57:51	551.554	444.999
2015-11-20 11:58:51	534.453	431.702
2015-11-20 11:59:51	519.292	419.44
2015-11-20 12:00:51	506.426	409.432
2015-11-20 12:01:51	497.291	403.08
2015-11-20 12:02:51	490.741	399.045
2015-11-20 12:03:51	487.73	396.909
2015-11-20 12:04:51	489.251	396.19
2015-11-20 12:05:51	490.555	397.296
2015-11-20 12:06:51	494.006	400.19
2015-11-20 12:07:51	501.406	405.774
2015-11-20 12:08:51	511.711	414.113
2015-11-20 12:09:51	528.94	426.782
2015-11-20 12:10:51	552.705	445.486
2015-11-20 12:11:51	585.408	471.206
2015-11-20 12:12:51	625.303	502.295
2015-11-20 12:13:51	671.058	536.333
2015-11-20 12:14:51	716.421	571.478
2015-11-20 12:15:51	760.726	607.356
2015-11-20 12:16:51	803.105	641.825
2015-11-20 12:17:51	839.022	670.981
2015-11-20 12:18:51	861.397	690.095
2015-11-20 12:19:51	867.676	697.21
2015-11-20 12:20:51	861.375	694.449
2015-11-20 12:21:51	843.692	684.162
2015-11-20 12:22:51	818.285	667.664
2015-11-20 12:23:51	785.965	645.017
2015-11-20 12:24:51	750.964	619.303
2015-11-20 12:25:51	716.091	592.65
2015-11-20 12:26:51	687.525	568.999
2015-11-20 12:27:51	665.523	550.844
2015-11-20 12:28:51	651.783	538.245
2015-11-20 12:29:51	642.45	529.232
2015-11-20 12:30:51	637.314	521.597
2015-11-20 12:31:51	633.219	514.59
2015-11-20 12:32:51	630.729	510.081
2015-11-20 12:33:51	626.121	506.223
2015-11-20 12:34:51	621.678	502.58
2015-11-20 12:35:51	613.456	496.536
2015-11-20 12:36:51	603.25	489.079
2015-11-20 12:37:51	593.255	481.807
2015-11-20 12:38:51	585.779	476.586
2015-11-20 12:39:51	579.815	472.89
2015-11-20 12:40:51	576.583	470.005
2015-11-20 12:41:51	574.483	468.067
2015-11-20 12:42:51	575.76	467.741
2015-11-20 12:43:51	578.357	468.536
2015-11-20 12:44:51	581.646	469.335
2015-11-20 12:45:51	583.216	469.213
2015-11-20 12:46:51	583.284	468.438
2015-11-20 12:47:51	582.005	467.279
2015-11-20 12:48:51	580.107	465.499
2015-11-20 12:49:51	577.91	463.548
2015-11-20 12:50:51	575.991	461.387
2015-11-20 12:51:51	573.056	460.337
2015-11-20 12:52:51	572.255	460.298
2015-11-20 12:53:51	572.209	461.159
2015-11-20 12:54:51	572.061	461.261
2015-11-20 12:55:51	571.719	461.176
2015-11-20 12:56:51	571.851	461.843
2015-11-20 12:57:51	571.971	462.76
2015-11-20 12:58:51	573.645	463.474
2015-11-20 12:59:51	574.688	463.607
2015-11-20 13:00:51	575.716	464.604
2015-11-20 13:01:51	578.593	466.683
2015-11-20 13:02:51	585.317	472.206
2015-11-20 13:03:51	594.57	480.33
2015-11-20 13:04:51	607.316	490.421
2015-11-20 13:05:51	622.175	502.378
2015-11-20 13:06:51	636.865	514.099
2015-11-20 13:07:51	648.436	524.332
2015-11-20 13:08:51	654.338	529.849
2015-11-20 13:09:51	656.143	531.336
2015-11-20 13:10:51	652.243	528.567
2015-11-20 13:11:51	641.447	521.421
2015-11-20 13:12:51	626.326	510.048
2015-11-20 13:13:51	605.641	495.223
2015-11-20 13:14:51	584.012	478.239
2015-11-20 13:15:51	562.407	461.593
2015-11-20 13:16:51	544.375	447.233
2015-11-20 13:17:51	527.342	435.732
2015-11-20 13:18:51	515.422	426.998
2015-11-20 13:19:51	506.261	420.609
2015-11-20 13:20:51	501.303	416.617
2015-11-20 13:21:51	499.501	415.498
2015-11-20 13:22:51	501.104	416.582
2015-11-20 13:23:51	501.426	417.478
2015-11-20 13:24:51	499.079	417.659
2015-11-20 13:25:51	498.224	416.987
2015-11-20 13:26:51	495.153	416.403
2015-11-20 13:27:51	494.496	414.96
2015-11-20 13:28:51	492.331	412.411
2015-11-20 13:29:51	489.459	408.237
2015-11-20 13:30:51	484.647	403.216
2015-11-20 13:31:51	481.222	398.416
2015-11-20 13:32:51	478.244	394.744
2015-11-20 13:33:51	476.389	391.924
2015-11-20 13:34:51	475.225	389.196
2015-11-20 13:35:51	472.941	387.392
2015-11-20 13:36:51	471.032	386.06
2015-11-20 13:37:51	469.585	385.019
2015-11-20 13:38:51	470.364	383.502
2015-11-20 13:39:51	468.446	382.573
2015-11-20 13:40:51	469.061	382.591
2015-11-20 13:41:51	468.984	382.884
2015-11-20 13:42:51	470.654	383.41
2015-11-20 13:43:51	470.635	383.841
2015-11-20 13:44:51	472.237	384.594
2015-11-20 13:45:51	471.519	385.541
2015-11-20 13:46:51	471.064	386.828
2015-11-20 13:47:51	471.679	388.67
2015-11-20 13:48:51	471.918	389.593
2015-11-20 13:49:51	474.149	390.836
2015-11-20 13:50:51	475.751	392.003
2015-11-20 13:51:51	477.933	393.824
2015-11-20 13:52:51	480.101	395.501
2015-11-20 13:53:51	483.499	397.119
2015-11-20 13:54:51	486	399.234
2015-11-20 13:55:51	487.853	401.039
2015-11-20 13:56:51	489.591	403.406
2015-11-20 13:57:51	488.99	405.589
2015-11-20 13:58:51	490.212	408.563
2015-11-20 13:59:51	491.395	410.804
2015-11-20 14:00:51	492.232	412.26
2015-11-20 14:01:51	491.53	412.665
2015-11-20 14:02:51	489.417	412.067
2015-11-20 14:03:51	488.685	410.576
2015-11-20 14:04:51	487.096	408.684
2015-11-20 14:05:51	485.572	406.462
2015-11-20 14:06:51	482.884	402.897
2015-11-20 14:07:51	477.804	399.535
2015-11-20 14:08:51	474.104	396.089
2015-11-20 14:09:51	471.157	393.823
2015-11-20 14:10:51	469.718	393.053
2015-11-20 14:11:51	467.092	392.452
2015-11-20 14:12:51	463.847	392.003
2015-11-20 14:13:51	460.306	391.669
2015-11-20 14:14:51	456.024	391.747
2015-11-20 14:15:51	453.097	392.309
2015-11-20 14:16:51	450.583	393.044
2015-11-20 14:17:51	449.594	394.02
2015-11-20 14:18:51	447.488	394.819
2015-11-20 14:19:51	447.213	395.034
2015-11-20 14:20:51	447.209	394.824
2015-11-20 14:21:51	446.297	393.886
2015-11-20 14:22:51	445.795	392.51
2015-11-20 14:23:51	444.874	390.448
2015-11-20 14:24:51	442.873	388.738
2015-11-20 14:25:51	441.546	386.422
2015-11-20 14:26:51	440.193	384.718
2015-11-20 14:27:51	439.005	383.666
2015-11-20 14:28:51	440.714	383.802
2015-11-20 14:29:51	444.388	385.748
2015-11-20 14:30:51	450.059	388.741
2015-11-20 14:31:51	457.094	392.74
2015-11-20 14:32:51	462.715	398.168
2015-11-20 14:33:51	470.875	405.628
2015-11-20 14:34:51	483.215	415.607
2015-11-20 14:35:51	498.555	427.764
2015-11-20 14:36:51	517.005	442.599
2015-11-20 14:37:51	538.313	461.786
2015-11-20 14:38:51	561.083	482.813
2015-11-20 14:39:51	588.704	505.56
2015-11-20 14:40:51	615.48	528.376
2015-11-20 14:41:51	644.873	551.611
2015-11-20 14:42:51	668.818	573.11
2015-11-20 14:43:51	685.373	589.279
2015-11-20 14:44:51	692.306	595.112
2015-11-20 14:45:51	685.42	589.076
2015-11-20 14:46:51	665.982	572.607
2015-11-20 14:47:51	634.384	546.736
2015-11-20 14:48:51	591.232	512.405
2015-11-20 14:49:51	536.997	467.753
2015-11-20 14:50:51
2015-11-20 14:51:51
2015-11-20 14:52:51
2015-11-20 14:53:51
2015-11-20 14:54:51
2015-11-20 14:55:51
2015-11-20 14:56:51
2015-11-20 14:57:51
2015-11-20 14:58:51
2015-11-20 14:59:51
2015-11-20 15:00:51
2015-11-20 15:01:51
2015-11-20 15:02:51
2015-11-20 15:03:51
2015-11-20 15:04:51
2015-11-20 15:05:51
2015-11-20 15:06:51
2015-11-20 15:07:51
2015-11-20 15:08:51
2015-11-20 15:09:51
2015-11-20 15:10:51
2015-11-20 15:11:51
2015-11-20 15:12:51
2015-11-20 15:13:51
2015-11-20 15:14:51
2015-11-20 15:15:51
2015-11-20 15:16:51
2015-11-20 15:17:51
2015-11-20 15:18:51
2015-11-20 15:19:51
2015-11-20 15:20:51
2015-11-20 15:21:51
2015-11-20 15:22:51
2015-11-20 15:23:51
2015-11-20 15:24:51
2015-11-20 15:25:51
2015-11-20 15:26:51
2015-11-20 15:27:51
2015-11-20 15:28:51
2015-11-20 15:29:51
2015-11-20 15:30:51
2015-11-20 15:31:51
2015-11-20 15:32:51
2015-11-20 15:33:51
2015-11-20 15:34:51
2015-11-20 15:35:51	428.812	402.875
2015-11-20 15:36:51	438.391	410.035
2015-11-20 15:37:51	445.533	415.573
2015-11-20 15:38:51	451.704	419.684
2015-11-20 15:39:51	457.42	422.992
2015-11-20 15:40:51	461.92	425.271
2015-11-20 15:41:51	466.94	426.334
2015-11-20 15:42:51	469.27	426.117
2015-11-20 15:43:51	471.276	425.188
2015-11-20 15:44:51	471.649	424.356
2015-11-20 15:45:51	473.205	423.871
2015-11-20 15:46:51	476.47	424.904
2015-11-20 15:47:51	480.734	427.226
2015-11-20 15:48:51	486.295	431.731
2015-11-20 15:49:51	491.735	438.044
2015-11-20 15:50:51	500.417	444.648
2015-11-20 15:51:51	507.297	451.207
2015-11-20 15:52:51	517.324	456.66
2015-11-20 15:53:51	527.043	462.88
2015-11-20 15:54:51	535.752	469.47
2015-11-20 15:55:51	545.022	476.186
2015-11-20 15:56:51	554.512	482.354
2015-11-20 15:57:51	563.936	488.432
2015-11-20 15:58:51	577.453	498.145
2015-11-20 15:59:51	594.539	511.625
2015-11-20 16:00:51	617.828	531.757
2015-11-20 16:01:51	647.222	555.812
2015-11-20 16:02:51	681.625	583.808
2015-11-20 16:03:51	715.58	612.517
2015-11-20 16:04:51	748.559	639.058
2015-11-20 16:05:51	772.246	660.123
2015-11-20 16:06:51	786.067	671.785
2015-11-20 16:07:51	786.973	674.438
2015-11-20 16:08:51	775.718	666.211
2015-11-20 16:09:51	754.181	649.419
2015-11-20 16:10:51	721.421	623.728
2015-11-20 16:11:51	685.453	593.524
2015-11-20 16:12:51	647.384	562.039
2015-11-20 16:13:51	614.619	533.031
2015-11-20 16:14:51	585.312	507.792
2015-11-20 16:15:51	561.934	486.236
2015-11-20 16:16:51	543.811	468.028
2015-11-20 16:17:51	528.078	452.907
2015-11-20 16:18:51	515.146	440.345
2015-11-20 16:19:51	502.843	429.766
2015-11-20 16:20:51	492.046	419.981
2015-11-20 16:21:51	482.099	411.177
2015-11-20 16:22:51	475.089	403.72
2015-11-20 16:23:51	469.088	396.874
2015-11-20 16:24:51	463.915	391.235
2015-11-20 16:25:51	459.239	386.273
2015-11-20 16:26:51	455.531	382.409
2015-11-20 16:27:51	455.302	379.35
2015-11-20 16:28:51	453.71	377.292
2015-11-20 16:29:51	453.102	376.135
2015-11-20 16:30:51	452.999	376.009
2015-11-20 16:31:51	452.651	376.439
2015-11-20 16:32:51	453.429	376.782
2015-11-20 16:33:51	452.774	377.385
2015-11-20 16:34:51	452.629	378.5
2015-11-20 16:35:51	453.87	380.341
2015-11-20 16:36:51	455.588	382.394
2015-11-20 16:37:51	457.112	384.58
2015-11-20 16:38:51	458.205	386.44
2015-11-20 16:39:51	460.649	388.875
2015-11-20 16:40:51	463.858	391.827
2015-11-20 16:41:51	467.481	395.355
2015-11-20 16:42:51	471.151	398.127
2015-11-20 16:43:51	475.479	400.862
2015-11-20 16:44:51	480.076	404.465
2015-11-20 16:45:51	485.022	408.151
2015-11-20 16:46:51	490.814	412.928
2015-11-20 16:47:51	496.572	417.61
2015-11-20 16:48:51	501.898	423.016
2015-11-20 16:49:51	508.579	428.637
2015-11-20 16:50:51	515.232	435.285
2015-11-20 16:51:51	524.345	442.344
2015-11-20 16:52:51	533.31	449.484
2015-11-20 16:53:51	546.175	458.603
2015-11-20 16:54:51	561.707	469.023
2015-11-20 16:55:51	580.466	481.442
2015-11-20 16:56:51	600.211	494.556
2015-11-20 16:57:51	620.265	508.566
2015-11-20 16:58:51	640.176	521.312
2015-11-20 16:59:51	656.31	531.889
2015-11-20 17:00:51	666.164	538.34
2015-11-20 17:01:51	669.535	539.978
2015-11-20 17:02:51	665.522	535.484
2015-11-20 17:03:51	653.133	526.008
2015-11-20 17:04:51	636.642	512.634
2015-11-20 17:05:51	616.994	496.406
2015-11-20 17:06:51	595.174	479.086
2015-11-20 17:07:51	572.824	462.334
2015-11-20 17:08:51	553.246	447.701
2015-11-20 17:09:51	537.646	435.887
2015-11-20 17:10:51	524.366	427.363
2015-11-20 17:11:51	513.945	421.585
2015-11-20 17:12:51	505.478	417.303
2015-11-20 17:13:51	498.464	414.02
2015-11-20 17:14:51	492.204	412.025
2015-11-20 17:15:51	488.458	410.574
2015-11-20 17:16:51	484.032	408.877
2015-11-20 17:17:51	481.058	405.927
2015-11-20 17:18:51	478.099	402.509
2015-11-20 17:19:51	476.101	398.313
2015-11-20 17:20:51	473.989	394.608
2015-11-20 17:21:51	472.022	390.225
2015-11-20 17:22:51	468.956	385.999
2015-11-20 17:23:51	466.912	381.245
2015-11-20 17:24:51	464.146	377.639
2015-11-20 17:25:51	462.302	374.855
2015-11-20 17:26:51	460.539	372.259
2015-11-20 17:27:51	457.627	370.044
2015-11-20 17:28:51	454.527	367.83
2015-11-20 17:29:51	453.384	366.843
2015-11-20 17:30:51	453.516	365.742
2015-11-20 17:31:51	453.38	365.613
2015-11-20 17:32:51	452.575	365.6
2015-11-20 17:33:51	452.213	365.649
2015-11-20 17:34:51	453.235	366.893
2015-11-20 17:35:51	455.756	369.637
2015-11-20 17:36:51	460.05	373.486
2015-11-20 17:37:51	465.278	377.942
2015-11-20 17:38:51	472.373	383.849
2015-11-20 17:39:51	483.606	392.105
2015-11-20 17:40:51	497.629	402.419
2015-11-20 17:41:51	513.398	415.09
2015-11-20 17:42:51	531.595	430.375
2015-11-20 17:43:51	553.79	447.319
2015-11-20 17:44:51	579.313	466.209
2015-11-20 17:45:51	604.174	485.951
2015-11-20 17:46:51	626.302	503.587
2015-11-20 17:47:51	642.422	517.471
2015-11-20 17:48:51	652.755	526.535
2015-11-20 17:49:51	659.751	532.246
2015-11-20 17:50:51	660.65	533.786
2015-11-20 17:51:51	656.109	531.677
2015-11-20 17:52:51	644.817	525.829
2015-11-20 17:53:51	631.022	516.364
2015-11-20 17:54:51	615.893	506.037
2015-11-20 17:55:51	604.383	496.76
2015-11-20 17:56:51	594.836	489.777
2015-11-20 17:57:51	585.223	483.748
2015-11-20 17:58:51	576.069	478.461
2015-11-20 17:59:51	566.024	473.871
2015-11-20 18:00:51	559.597	469.752
2015-11-20 18:01:51	554.407	466.052
2015-11-20 18:02:51	550.459	462.8
2015-11-20 18:03:51	546.535	459.687
2015-11-20 18:04:51	543.786	457.097
2015-11-20 18:05:51	542.127	454.423
2015-11-20 18:06:51	542.941	452.405
2015-11-20 18:07:51	543.72	451.356
2015-11-20 18:08:51	546.849	452.247
2015-11-20 18:09:51	548.376	454.2
2015-11-20 18:10:51	548.482	456.704
2015-11-20 18:11:51	549.177	458.959
2015-11-20 18:12:51	549.078	460.364
2015-11-20 18:13:51	549.339	461.184
2015-11-20 18:14:51	547.779	460.465
2015-11-20 18:15:51	545.283	458.746
2015-11-20 18:16:51	538.866	453.855
2015-11-20 18:17:51	534.038	449.205
2015-11-20 18:18:51	530.081	444.165
2015-11-20 18:19:51	525.812	439.63
2015-11-20 18:20:51	521.854	435.46
2015-11-20 18:21:51	517.822	432.304
2015-11-20 18:22:51	515.453	430.644
2015-11-20 18:23:51	514.927	431.162
2015-11-20 18:24:51	518.818	434.308
2015-11-20 18:25:51	526.215	439.726
2015-11-20 18:26:51	533.191	444.972
2015-11-20 18:27:51	538.396	449.173
2015-11-20 18:28:51	538.523	452.014
2015-11-20 18:29:51	539.631	453.317
2015-11-20 18:30:51	537.564	452.909
2015-11-20 18:31:51	533.649	449.395
2015-11-20 18:32:51	525.281	443.566
2015-11-20 18:33:51	515.548	435.881
2015-11-20 18:34:51	506.591	429.056
2015-11-20 18:35:51	498.347	423.441
2015-11-20 18:36:51	494.913	419.334
2015-11-20 18:37:51	490.864	416.914
2015-11-20 18:38:51	489.259	416.052
2015-11-20 18:39:51	488.417	415.924
2015-11-20 18:40:51	487.217	415.392
2015-11-20 18:41:51	486.85	414.949
2015-11-20 18:42:51	485.829	414.547
2015-11-20 18:43:51	485.468	413.788
2015-11-20 18:44:51	483.343	411.2
2015-11-20 18:45:51	482.213	408.066
2015-11-20 18:46:51	478.794	403.702
2015-11-20 18:47:51	475.752	399.454
2015-11-20 18:48:51	471.574	396.021
2015-11-20 18:49:51	468.28	393.256
2015-11-20 18:50:51	466.531	390.214
2015-11-20 18:51:51	464.9	386.237
2015-11-20 18:52:51	465.545	384.371
2015-11-20 18:53:51	465.83	383.918
2015-11-20 18:54:51	466.881	385.497
2015-11-20 18:55:51	467.997	387.207
2015-11-20 18:56:51	467.837	388.342
2015-11-20 18:57:51	468.257	388.575
2015-11-20 18:58:51	465.664	388.629
2015-11-20 18:59:51	463.141	389.706
2015-11-20 19:00:51	458.844	389.594
2015-11-20 19:01:51	456.203	388.612
2015-11-20 19:02:51	453.965	386.337
2015-11-20 19:03:51	452.973	383.755
2015-11-20 19:04:51	449.597	380.86
2015-11-20 19:05:51	448.349	378.164
2015-11-20 19:06:51	446.215	375.687
2015-11-20 19:07:51	445.851	373.238
2015-11-20 19:08:51	445.669	370.821
2015-11-20 19:09:51	444.516	368.331
2015-11-20 19:10:51	442.86	365.867
2015-11-20 19:11:51	440.555	364.366
2015-11-20 19:12:51	439.908	363.386
2015-11-20 19:13:51	439.7	363.256
2015-11-20 19:14:51	440.98	362.826
2015-11-20 19:15:51	440.452	362.993
2015-11-20 19:16:51	439.805	364.013
2015-11-20 19:17:51	439.745	365.621
2015-11-20 19:18:51	440.568	367.297
2015-11-20 19:19:51	442.958	369.267
2015-11-20 19:20:51	445.433	372.456
2015-11-20 19:21:51	450.145	376.498
2015-11-20 19:22:51	455.445	381.493
2015-11-20 19:23:51	460.538	386.002
2015-11-20 19:24:51	467.084	390.701
2015-11-20 19:25:51	472.552	395.57
2015-11-20 19:26:51	477.887	400.705
2015-11-20 19:27:51	481.113	405.046
2015-11-20 19:28:51	482.61	407.715
2015-11-20 19:29:51	483.917	409.463
2015-11-20 19:30:51	483.885	411.635
2015-11-20 19:31:51	484.909	414.301
2015-11-20 19:32:51	489.235	418.073
2015-11-20 19:33:51	496.586	423.076
2015-11-20 19:34:51	505.272	429.119
2015-11-20 19:35:51	513.042	434.959
2015-11-20 19:36:51	520.851	439.621
2015-11-20 19:37:51	529.086	443.501
2015-11-20 19:38:51	535.672	445.177
2015-11-20 19:39:51	538.44	444.875
2015-11-20 19:40:51	537.026	443.097
2015-11-20 19:41:51	533.632	439.07
2015-11-20 19:42:51	526.565	433.7
2015-11-20 19:43:51	520.939	428.249
2015-11-20 19:44:51	514.133	423.961
2015-11-20 19:45:51	508.864	420.265
2015-11-20 19:46:51	501.615	417.24
2015-11-20 19:47:51	497.017	414.621
2015-11-20 19:48:51	493.983	411.95
2015-11-20 19:49:51	491.281	409.532
2015-11-20 19:50:51	489.28	406.798
2015-11-20 19:51:51	486.774	404.401
2015-11-20 19:52:51	485.559	401.855
2015-11-20 19:53:51	484.95	399.775
2015-11-20 19:54:51	484.408	398.104
2015-11-20 19:55:51	483.313	397.358
2015-11-20 19:56:51	481.625	397.556
2015-11-20 19:57:51	479.886	398.215
2015-11-20 19:58:51	478.754	399.306
2015-11-20 19:59:51	479.376	400.537
2015-11-20 20:00:51	476.837	402.076
2015-11-20 20:01:51	477.242	403.305
2015-11-20 20:02:51	476.647	404.05
2015-11-20 20:03:51	476.87	404.404
2015-11-20 20:04:51	474.205	403.641
2015-11-20 20:05:51	472.533	402.769
2015-11-20 20:06:51	472.428	401.074
2015-11-20 20:07:51	469.71	398.89
2015-11-20 20:08:51	468.94	397.068
2015-11-20 20:09:51	469.536	395.12
2015-11-20 20:10:51	468.177	394.02
2015-11-20 20:11:51	466.568	392.594
2015-11-20 20:12:51	467.853	391.899
2015-11-20 20:13:51	465.751	391.482
2015-11-20 20:14:51	465.117	391.348
2015-11-20 20:15:51	466.058	390.871
2015-11-20 20:16:51	466.68	390.097
2015-11-20 20:17:51	464.067	389.521
2015-11-20 20:18:51	462.185	388.593
2015-11-20 20:19:51	462.03	387.896
2015-11-20 20:20:51	459.524	386.955
2015-11-20 20:21:51	457.407	386.211
2015-11-20 20:22:51	459.159	385.196
2015-11-20 20:23:51	458.396	385.083
2015-11-20 20:24:51	457.492	385.358
2015-11-20 20:25:51	459.691	386.222
2015-11-20 20:26:51	456.857	387.203
2015-11-20 20:27:51	458.352	388.432
2015-11-20 20:28:51	459.622	388.846
2015-11-20 20:29:51	456.943	388.921
2015-11-20 20:30:51	455.94	389.373
2015-11-20 20:31:51	457.287	389.645
2015-11-20 20:32:51	455.915	389.768
2015-11-20 20:33:51	455.035	389.134
2015-11-20 20:34:51	456.453	389.02
2015-11-20 20:35:51	457.02	389.258
2015-11-20 20:36:51	460.823	390.522
2015-11-20 20:37:51	465.572	392.935
2015-11-20 20:38:51	470.412	396.418
2015-11-20 20:39:51	477.71	400.78
2015-11-20 20:40:51	484.852	406.881
2015-11-20 20:41:51	493.954	414.708
2015-11-20 20:42:51	506.383	424.8
2015-11-20 20:43:51	520.135	436.607
2015-11-20 20:44:51	538.822	450.91
2015-11-20 20:45:51	560.248	468.816
2015-11-20 20:46:51	584.952	488.436
2015-11-20 20:47:51	610.537	508.881
2015-11-20 20:48:51	633.317	526.458
2015-11-20 20:49:51	649.776	540.798
2015-11-20 20:50:51	659.438	549.425
2015-11-20 20:51:51	661.822	553.024
2015-11-20 20:52:51	658.881	551.518
2015-11-20 20:53:51	650.164	545.068
2015-11-20 20:54:51	632.341	535.279
2015-11-20 20:55:51	617.163	523.311
2015-11-20 20:56:51	603.481	511.467
2015-11-20 20:57:51	587.915	499.592
2015-11-20 20:58:51	578.741	489.612
2015-11-20 20:59:51	563.599	481.336
2015-11-20 21:00:51	559.272	474.654
2015-11-20 21:01:51	549.006	467.891
2015-11-20 21:02:51	545.247	460.734
2015-11-20 21:03:51	536.244	453.024
2015-11-20 21:04:51	523.068	445.841
2015-11-20 21:05:51	517.999	439.555
2015-11-20 21:06:51	508.768	433.852
2015-11-20 21:07:51	503.68	428.655
2015-11-20 21:08:51	497.952	423.435
2015-11-20 21:09:51	491.993	419.162
2015-11-20 21:10:51	487.06	414.869
2015-11-20 21:11:51	479.588	410.702
2015-11-20 21:12:51	472.904	406.628
2015-11-20 21:13:51	467.261	403.436
2015-11-20 21:14:51	465.335	400.787
2015-11-20 21:15:51	462.979	398.141
2015-11-20 21:16:51	457.045	396.039
2015-11-20 21:17:51	454.292	393.972
2015-11-20 21:18:51	452.663	391.844
2015-11-20 21:19:51	450.408	389.948
2015-11-20 21:20:51	450.516	387.966
2015-11-20 21:21:51	450.671	386.493
2015-11-20 21:22:51	451.846	385.025
2015-11-20 21:23:51	449.968	384.1
2015-11-20 21:24:51	448.335	382.112
2015-11-20 21:25:51	453.029	380.279
2015-11-20 21:26:51	450.03	378.155
2015-11-20 21:27:51	444.201	376.568
2015-11-20 21:28:51	442.721	374.874
2015-11-20 21:29:51	453.546	372.986
2015-11-20 21:30:51	454.762	370.95
2015-11-20 21:31:51	453.878	369.549
2015-11-20 21:32:51	456.085	368.947
2015-11-20 21:33:51	458.647	368.467
2015-11-20 21:34:51	460.173	367.954
2015-11-20 21:35:51	457.215	367.004
2015-11-20 21:36:51	454.843	366.296
2015-11-20 21:37:51	449.873	365.584
2015-11-20 21:38:51	447.872	365.869
2015-11-20 21:39:51	444.089	366.692
2015-11-20 21:40:51	444.405	367.876
2015-11-20 21:41:51	444.316	369.47
2015-11-20 21:42:51	444.242	371.572
2015-11-20 21:43:51	446.595	374.21
2015-11-20 21:44:51	448.138	377.273
2015-11-20 21:45:51	450.854	380.229
2015-11-20 21:46:51	452.544	382.331
2015-11-20 21:47:51	455.963	383.13
2015-11-20 21:48:51	456.678	384.238
2015-11-20 21:49:51	460.862	384.958
2015-11-20 21:50:51	463.251	386.173
2015-11-20 21:51:51	466.743	388.03
2015-11-20 21:52:51	471.024	391.358
2015-11-20 21:53:51	477.831	396.992
2015-11-20 21:54:51	489.755	405.007
2015-11-20 21:55:51	504.008	414.941
2015-11-20 21:56:51	519.709	425.823
2015-11-20 21:57:51	536.663	438.647
2015-11-20 21:58:51	555.777	453.659
2015-11-20 21:59:51	579.129	470.827
2015-11-20 22:00:51	599.969	486.809
2015-11-20 22:01:51	615.085	499.873
2015-11-20 22:02:51	625.227	508.84
2015-11-20 22:03:51	632.367	516.31
2015-11-20 22:04:51	638.995	522.287
2015-11-20 22:05:51	642.301	526.449
2015-11-20 22:06:51	642.25	528.277
2015-11-20 22:07:51	638.514	526.528
2015-11-20 22:08:51	634.259	523.664
2015-11-20 22:09:51	632.588	521.917
2015-11-20 22:10:51	634.117	522.845
2015-11-20 22:11:51	635.144	524.498
2015-11-20 22:12:51	636.944	526.783
2015-11-20 22:13:51	638.908	529.963
2015-11-20 22:14:51	642.555	534.309
2015-11-20 22:15:51	646.512	540.939
2015-11-20 22:16:51	655.452	551.054
2015-11-20 22:17:51	671.691	566.341
2015-11-20 22:18:51	693.815	586.053
2015-11-20 22:19:51	722.459	610.417
2015-11-20 22:20:51	749.301	635.33
2015-11-20 22:21:51	776.465	659.376
2015-11-20 22:22:51	799.499	680.236
2015-11-20 22:23:51	822.233	699.389
2015-11-20 22:24:51	840.64	716.83
2015-11-20 22:25:51	852.852	729.889
2015-11-20 22:26:51	857.384	737.562
2015-11-20 22:27:51	853.78	737.862
2015-11-20 22:28:51	846.158	734.413
2015-11-20 22:29:51	833.975	727.137
2015-11-20 22:30:51	820.763	718.716
2015-11-20 22:31:51	803.024	706.441
2015-11-20 22:32:51	780.126	689.508
2015-11-20 22:33:51	755.366	668.489
2015-11-20 22:34:51	728.306	645.971
2015-11-20 22:35:51	705.301	624.987
2015-11-20 22:36:51	683.942	605.017
2015-11-20 22:37:51	666.222	588.235
2015-11-20 22:38:51	657.075	577.158
2015-11-20 22:39:51	654.177	571.871
2015-11-20 22:40:51	657.403	572.226
2015-11-20 22:41:51	665.528	577.193
2015-11-20 22:42:51	677.55	586.196
2015-11-20 22:43:51	692.605	598.381
2015-11-20 22:44:51	713.98	615.639
2015-11-20 22:45:51	739.444	635.56
2015-11-20 22:46:51	764.224	656.579
2015-11-20 22:47:51	781.718	671.199
2015-11-20 22:48:51	792.043	680.388
2015-11-20 22:49:51	796.543	683.243
2015-11-20 22:50:51	796.656	685.207
2015-11-20 22:51:51	797.016	684.392
2015-11-20 22:52:51	791.297	680.518
2015-11-20 22:53:51	783.381	674.51
2015-11-20 22:54:51	773.961	667.9
2015-11-20 22:55:51	773.068	666.515
2015-11-20 22:56:51	782.423	671.857
2015-11-20 22:57:51	792.45	677.82
2015-11-20 22:58:51	794.724	678.61
2015-11-20 22:59:51	786.919	671.176
2015-11-20 23:00:51	772.266	657.976
2015-11-20 23:01:51	752.009	640.671
2015-11-20 23:02:51	727.296	618.771
2015-11-20 23:03:51	697.262	594.11
2015-11-20 23:04:51	659.543	565.402
2015-11-20 23:05:51	626.094	539.373
2015-11-20 23:06:51	596.62	515.718
2015-11-20 23:07:51	574.647	498.39
2015-11-20 23:08:51	557.154	484.198
2015-11-20 23:09:51	544.449	473.586
2015-11-20 23:10:51	533.51	464.618
2015-11-20 23:11:51	524.082	456.189
2015-11-20 23:12:51	515.338	448.071
2015-11-20 23:13:51	507.664	438.261
2015-11-20 23:14:51	498.968	428.806
2015-11-20 23:15:51	492.482	419.903
2015-11-20 23:16:51	486.963	412.406
2015-11-20 23:17:51	480.098	404.848
2015-11-20 23:18:51	473.359	397.658
2015-11-20 23:19:51	467.163	390.708
2015-11-20 23:20:51	461.26	384.755
2015-11-20 23:21:51	457.702	379.511
2015-11-20 23:22:51	455.302	375.8
2015-11-20 23:23:51	453.612	373.28
2015-11-20 23:24:51	452.077	371.008
2015-11-20 23:25:51	449.849	368.791
2015-11-20 23:26:51	448.791	366.274
2015-11-20 23:27:51	448.237	365.027
2015-11-20 23:28:51	447.182	363.799
2015-11-20 23:29:51	446.551	363.02
2015-11-20 23:30:51	445.122	362.647
2015-11-20 23:31:51	444.712	361.596
2015-11-20 23:32:51	442.245	360.258
2015-11-20 23:33:51	440.323	359.198
2015-11-20 23:34:51	437.833	357.692
2015-11-20 23:35:51	436.267	356.061
2015-11-20 23:36:51	433.042	353.65
2015-11-20 23:37:51	432.288	351.891
2015-11-20 23:38:51	431.162	349.704
2015-11-20 23:39:51	428.767	347.855
2015-11-20 23:40:51	426.863	346.662
2015-11-20 23:41:51	426.133	345.154
2015-11-20 23:42:51	424.754	344.394
2015-11-20 23:43:51	423.908	343.806
2015-11-20 23:44:51	422.353	343.734
2015-11-20 23:45:51	419.047	343.204
2015-11-20 23:46:51	416.662	342.603
2015-11-20 23:47:51	414.36	342.41
2015-11-20 23:48:51	410.97	341.523
2015-11-20 23:49:51	410.304	340.963
2015-11-20 23:50:51	409.65	340.685
2015-11-20 23:51:51	409.518	340.028
2015-11-20 23:52:51	409.695	338.641
2015-11-20 23:53:51	409.816	336.935
2015-11-20 23:54:51	412.724	335.951
2015-11-20 23:55:51	414.003	335.758
2015-11-20 23:56:51	413.525	335.096
2015-11-20 23:57:51	411.892	334.51
2015-11-20 23:58:51	409.778	333.593
2015-11-20 23:59:51	409.048	333.132
2015-11-21 00:00:51	407.989	333.537
2015-11-21 00:01:51	409.444	334.575
2015-11-21 00:02:51	411.229	335.976
2015-11-21 00:03:51	414.115	337.272
2015-11-21 00:04:51	417.816	338.908
2015-11-21 00:05:51	421.802	339.961
2015-11-21 00:06:51	424.452	341.062
2015-11-21 00:07:51	427.961	341.577
2015-11-21 00:08:51	429.154	341.767
2015-11-21 00:09:51	428.611	341.377
2015-11-21 00:10:51	425.229	339.862
2015-11-21 00:11:51	422.331	337.973
2015-11-21 00:12:51	419.841	335.68
2015-11-21 00:13:51	418.497	333.83
2015-11-21 00:14:51	415.609	331.904
2015-11-21 00:15:51	413.444	330.808
2015-11-21 00:16:51	412.13	329.888
2015-11-21 00:17:51	412.194	329.687
2015-11-21 00:18:51	411.966	329.421
2015-11-21 00:19:51	412.652	329.29
2015-11-21 00:20:51	414.41	329.107
2015-11-21 00:21:51	416.031	329.432
2015-11-21 00:22:51	416.351	330.499
2015-11-21 00:23:51	416.58	332.23
2015-11-21 00:24:51	415.677	334.202
2015-11-21 00:25:51	417.42	335.972
2015-11-21 00:26:51	418.53	338.785
2015-11-21 00:27:51	422.713	343.739
2015-11-21 00:28:51	425.117	349.142
2015-11-21 00:29:51	428.764	353.739
2015-11-21 00:30:51	431.029	357.291
2015-11-21 00:31:51	435.396	359.88
2015-11-21 00:32:51	440.307	361.862
2015-11-21 00:33:51	444.174	362.86
2015-11-21 00:34:51	445.421	362.418
2015-11-21 00:35:51	443.485	359.424
2015-11-21 00:36:51	439.712	355.582
2015-11-21 00:37:51	437.263	352.352
2015-11-21 00:38:51	435.169	350.266
2015-11-21 00:39:51	432.416	348.131
2015-11-21 00:40:51	428.258	345.918
2015-11-21 00:41:51	426.068	345.919
2015-11-21 00:42:51	422.897	346.27
2015-11-21 00:43:51	421.646	347.094
2015-11-21 00:44:51	419.084	346.388
2015-11-21 00:45:51	417.119	346.058
2015-11-21 00:46:51	416.194	345.136
2015-11-21 00:47:51	413.076	343.809
2015-11-21 00:48:51	411.257	342.327
2015-11-21 00:49:51	407.62	339.514
2015-11-21 00:50:51	404.065	336.712
2015-11-21 00:51:51	401.611	334.04
2015-11-21 00:52:51	400.121	332.615
2015-11-21 00:53:51	398.19	331.206
2015-11-21 00:54:51	395.99	330.455
2015-11-21 00:55:51	397.359	330.15
2015-11-21 00:56:51	397.218	330.721
2015-11-21 00:57:51	398.538	330.957
2015-11-21 00:58:51	400.176	331.456
2015-11-21 00:59:51	401.761	332.201
2015-11-21 01:00:51	406.15	334.059
2015-11-21 01:01:51	409.142	335.912
2015-11-21 01:02:51	412.656	337.377
2015-11-21 01:03:51	415.054	339.144
2015-11-21 01:04:51	418.673	341.421
2015-11-21 01:05:51	423.601	344.66
2015-11-21 01:06:51	428.996	348.069
2015-11-21 01:07:51	433.723	352.36
2015-11-21 01:08:51	439.023	358.025
2015-11-21 01:09:51	446.566	365.706
2015-11-21 01:10:51	455.349	374.891
2015-11-21 01:11:51	467.835	385.583
2015-11-21 01:12:51	483.207	399.635
2015-11-21 01:13:51	501.902	416.987
2015-11-21 01:14:51	530.541	441.043
2015-11-21 01:15:51	561.775	465.81
2015-11-21 01:16:51	590.236	487.662
2015-11-21 01:17:51	609.134	501.618
2015-11-21 01:18:51	620.129	510.256
2015-11-21 01:19:51	624.987	513.594
2015-11-21 01:20:51	621.439	509.69
2015-11-21 01:21:51	608.732	498.855
2015-11-21 01:22:51	585.198	479.885
2015-11-21 01:23:51	556.708	457.753
2015-11-21 01:24:51	527.999	435.714
2015-11-21 01:25:51	505.866	418.195
2015-11-21 01:26:51	489.268	404.071
2015-11-21 01:27:51	475.208	392.691
2015-11-21 01:28:51	467.262	383.807
2015-11-21 01:29:51	460.804	376.588
2015-11-21 01:30:51	453.226	369.347
2015-11-21 01:31:51	445.316	362.613
2015-11-21 01:32:51	435.73	355.627
2015-11-21 01:33:51	428.701	349.651
2015-11-21 01:34:51	420.273	343.723
2015-11-21 01:35:51	414.263	338.905
2015-11-21 01:36:51	407.344	334.378
2015-11-21 01:37:51	402.901	331.212
2015-11-21 01:38:51	400.975	328.991
2015-11-21 01:39:51	401.94	328.083
2015-11-21 01:40:51	404.778	327.923
2015-11-21 01:41:51	407.37	328.984
2015-11-21 01:42:51	410.755	330.612
2015-11-21 01:43:51	411.411	332.553
2015-11-21 01:44:51	411.775	334.858
2015-11-21 01:45:51	413.296	336.318
2015-11-21 01:46:51	413.079	337.361
2015-11-21 01:47:51	411.516	337.084
2015-11-21 01:48:51	410.023	336.518
2015-11-21 01:49:51	409.053	335.453
2015-11-21 01:50:51	408.98	333.702
2015-11-21 01:51:51	409.014	331.124
2015-11-21 01:52:51	408.317	328.344
2015-11-21 01:53:51	407.543	326.176
2015-11-21 01:54:51	408.321	324.945
2015-11-21 01:55:51	408.354	325.118
2015-11-21 01:56:51	409.376	326.698
2015-11-21 01:57:51	408.891	328.604
2015-11-21 01:58:51	408.052	330.995
2015-11-21 01:59:51	408.985	333.958
2015-11-21 02:00:51	411.443	338.277
2015-11-21 02:01:51	415.028	342.325
2015-11-21 02:02:51	418.26	346.313
2015-11-21 02:03:51	422.291	349.319
2015-11-21 02:04:51	426.697	351.98
2015-11-21 02:05:51	428.867	353.589
2015-11-21 02:06:51	430.468	354.03
2015-11-21 02:07:51	431.204	353.686
2015-11-21 02:08:51	428.947	352.842
2015-11-21 02:09:51	425.909	351.422
2015-11-21 02:10:51	420.703	349.294
2015-11-21 02:11:51	414.789	347.224
2015-11-21 02:12:51	410.422	344.883
2015-11-21 02:13:51	406.735	343.487
2015-11-21 02:14:51	402.293	342.449
2015-11-21 02:15:51	398.505	341.717
2015-11-21 02:16:51	396.231	340.736
2015-11-21 02:17:51	396.748	339.519
2015-11-21 02:18:51	398.715	338.706
2015-11-21 02:19:51	400.188	337.995
2015-11-21 02:20:51	401.238	337.523
2015-11-21 02:21:51	402.839	336.871
2015-11-21 02:22:51	405.57	336.031
2015-11-21 02:23:51	406.349	335.095
2015-11-21 02:24:51	405.301	334.375
2015-11-21 02:25:51	403.214	333.709
2015-11-21 02:26:51	399.279	333.167
2015-11-21 02:27:51	395.748	332.723
2015-11-21 02:28:51	393.417	332.093
2015-11-21 02:29:51	390.977	331.688
2015-11-21 02:30:51	389.991	331.475
2015-11-21 02:31:51	391.222	331.554
2015-11-21 02:32:51	391.357	331.705
2015-11-21 02:33:51	391.561	331.985
2015-11-21 02:34:51	393.216	332.346
2015-11-21 02:35:51	393.258	332.275
2015-11-21 02:36:51	394.774	332.807
2015-11-21 02:37:51	395.093	333.356
2015-11-21 02:38:51	394.173	333.526
2015-11-21 02:39:51	393.282	333.096
2015-11-21 02:40:51	392.196	332.816
2015-11-21 02:41:51	391.203	332.408
2015-11-21 02:42:51	390.229	332.245
2015-11-21 02:43:51	389.434	331.815
2015-11-21 02:44:51	389.248	330.752
2015-11-21 02:45:51	388.885	329.27
2015-11-21 02:46:51	388.979	327.582
2015-11-21 02:47:51	391.822	326.292
2015-11-21 02:48:51	392.65	325.309
2015-11-21 02:49:51	393.5	324.386
2015-11-21 02:50:51	392.663	322.964
2015-11-21 02:51:51	391.146	321.486
2015-11-21 02:52:51	391.329	319.471
2015-11-21 02:53:51	392.014	317.965
2015-11-21 02:54:51	390.649	316.65
2015-11-21 02:55:51	390.409	316.06
2015-11-21 02:56:51	388.324	315.637
2015-11-21 02:57:51	387.995	315.441
2015-11-21 02:58:51	389.334	315.371
[truncated: 1,706 more rows]

## Sheet: Subject 2 Breakfast Session
Time	Calc VO2 (mL)	Calc VCO2 (mL)
2016-01-12 17:30:26	639.977	549.233
2016-01-12 17:31:26	666.528	574.305
2016-01-12 17:32:26	669.678	579.655
2016-01-12 17:33:26	653.126	566.438
2016-01-12 17:34:26	631.985	549.837
2016-01-12 17:35:26	611.244	533.49
2016-01-12 17:36:26	588.4	515.44
2016-01-12 17:37:26	565.858	496.826
2016-01-12 17:38:26	545.59	478.3
2016-01-12 17:39:26	529.307	464.891
2016-01-12 17:40:26	520.925	456.489
2016-01-12 17:41:26	518.869	453.753
2016-01-12 17:42:26	521.586	455.91
2016-01-12 17:43:26	531.157	464.997
2016-01-12 17:44:26	543.394	475.582
2016-01-12 17:45:26	555.01	485.853
2016-01-12 17:46:26	560.749	492.615
2016-01-12 17:47:26	567.736	499.198
2016-01-12 17:48:26	573.696	504.915
2016-01-12 17:49:26	576.358	507.346
2016-01-12 17:50:26	575.694	506.357
2016-01-12 17:51:26	570.741	499.456
2016-01-12 17:52:26	564.577	492.477
2016-01-12 17:53:26	556.978	485.139
2016-01-12 17:54:26	554.113	481.597
2016-01-12 17:55:26	551.056	478.137
2016-01-12 17:56:26	548.242	474.513
2016-01-12 17:57:26	545.188	472.048
2016-01-12 17:58:26	541.837	470.697
2016-01-12 17:59:26	541.304	471.573
2016-01-12 18:00:26	540.595	472.484
2016-01-12 18:01:26	543.015	474.762
2016-01-12 18:02:26	544.262	477.349
2016-01-12 18:03:26	544.178	480.107
2016-01-12 18:04:26	546.169	485.703
2016-01-12 18:05:26	547.854	492.272
2016-01-12 18:06:26	551.75	499.64
2016-01-12 18:07:26	556.851	508.333
2016-01-12 18:08:26	562.73	517.012
2016-01-12 18:09:26	566.827	524.553
2016-01-12 18:10:26	569.123	529.87
2016-01-12 18:11:26	571.487	534.978
2016-01-12 18:12:26	572.557	536.943
2016-01-12 18:13:26	574.699	538.953
2016-01-12 18:14:26	576.865	540.961
2016-01-12 18:15:26	579.278	542.994
2016-01-12 18:16:26	583.022	545.631
2016-01-12 18:17:26	591.717	551.751
2016-01-12 18:18:26	607.485	562.768
2016-01-12 18:19:26	625.221	577.335
2016-01-12 18:20:26	646.558	594.231
2016-01-12 18:21:26	671.014	612.026
2016-01-12 18:22:26	693.14	628.58
2016-01-12 18:23:26	712.939	642.524
2016-01-12 18:24:26	729.354	654.552
2016-01-12 18:25:26	745.06	666.341
2016-01-12 18:26:26	763.175	679.972
2016-01-12 18:27:26	787.733	697.257
2016-01-12 18:28:26	820.038	720.721
2016-01-12 18:29:26	852.717	745.262
2016-01-12 18:30:26	883.536	769.722
2016-01-12 18:31:26	907.13	789.906
2016-01-12 18:32:26	925.566	805.436
2016-01-12 18:33:26	932.541	810.659
2016-01-12 18:34:26	924.378	803.537
2016-01-12 18:35:26	897.678	783.298
2016-01-12 18:36:26	856.929	750.514
2016-01-12 18:37:26	807.228	710.949
2016-01-12 18:38:26	756.594	669.398
2016-01-12 18:39:26	712.069	632.513
2016-01-12 18:40:26	673.657	600.393
2016-01-12 18:41:26	642.035	575.056
2016-01-12 18:42:26	617.904	555.75
2016-01-12 18:43:26	599.11	541.341
2016-01-12 18:44:26	585.249	530.68
2016-01-12 18:45:26	574.076	522.101
2016-01-12 18:46:26	564.012	514.624
2016-01-12 18:47:26	554.905	506.768
2016-01-12 18:48:26	546.446	497.454
2016-01-12 18:49:26	537.074	487.684
2016-01-12 18:50:26	527.656	477.812
2016-01-12 18:51:26	518.317	468.952
2016-01-12 18:52:26	511.346	460.64
2016-01-12 18:53:26	507.698	454.344
2016-01-12 18:54:26	505.03	449.537
2016-01-12 18:55:26	504.304	447.733
2016-01-12 18:56:26	506.056	448.786
2016-01-12 18:57:26	511.157	451.795
2016-01-12 18:58:26	517.495	456.082
2016-01-12 18:59:26	525.711	460.375
2016-01-12 19:00:26	533.085	464.527
2016-01-12 19:01:26	538.514	466.44
2016-01-12 19:02:26	540.716	466.281
2016-01-12 19:03:26	540.672	463.331
2016-01-12 19:04:26	539.091	458.852
2016-01-12 19:05:26	536.886	453.147
2016-01-12 19:06:26	533.229	447.081
2016-01-12 19:07:26	529.265	441.399
2016-01-12 19:08:26	524.074	435.924
2016-01-12 19:09:26	520.268	432.714
2016-01-12 19:10:26	517.093	431.931
2016-01-12 19:11:26	521.027	435.228
2016-01-12 19:12:26	527.743	441.318
2016-01-12 19:13:26	535.612	448.225
2016-01-12 19:14:26	540.719	453.01
2016-01-12 19:15:26	543.041	454.749
2016-01-12 19:16:26	544.321	454.59
2016-01-12 19:17:26	542.802	453.102
2016-01-12 19:18:26	539.078	449.92
2016-01-12 19:19:26	530.12	442.943
2016-01-12 19:20:26	515.669	432.374
2016-01-12 19:21:26	500.831	420.774
2016-01-12 19:22:26	488.14	411.515
2016-01-12 19:23:26	477.931	404.687
2016-01-12 19:24:26	469.569	399.279
2016-01-12 19:25:26	463.069	394.233
2016-01-12 19:26:26	459.527	390.084
2016-01-12 19:27:26	456.844	386.833
2016-01-12 19:28:26	456.016	384.955
2016-01-12 19:29:26	455.08	383.654
2016-01-12 19:30:26	454.3	382.23
2016-01-12 19:31:26	453.391	380.047
2016-01-12 19:32:26	451.507	378.472
2016-01-12 19:33:26	450.24	377.41
2016-01-12 19:34:26	447.556	376.235
2016-01-12 19:35:26	445.642	374.953
2016-01-12 19:36:26	443.388	373.736
2016-01-12 19:37:26	442.096	373.008
2016-01-12 19:38:26	441.982	373.047
2016-01-12 19:39:26	444.344	374.258
2016-01-12 19:40:26	448.151	376.366
2016-01-12 19:41:26	451.569	379.723
2016-01-12 19:42:26	455.002	383.334
2016-01-12 19:43:26	460.641	387.153
2016-01-12 19:44:26	467.185	390.617
2016-01-12 19:45:26	471.543	393.877
2016-01-12 19:46:26	476.184	397.822
2016-01-12 19:47:26	481.551	402.587
2016-01-12 19:48:26	488.037	408.356
2016-01-12 19:49:26	498.207	416.568
2016-01-12 19:50:26	510.23	425.545
2016-01-12 19:51:26	519.947	435.135
2016-01-12 19:52:26	525.723	442.379
2016-01-12 19:53:26	532.011	448.75
2016-01-12 19:54:26	536.787	453.41
2016-01-12 19:55:26	538.833	455.425
2016-01-12 19:56:26	537.262	454.645
2016-01-12 19:57:26	531.17	450.044
2016-01-12 19:58:26	523.678	444.471
2016-01-12 19:59:26	515.613	438.221
2016-01-12 20:00:26	510.09	433.224
2016-01-12 20:01:26	504.035	428.202
2016-01-12 20:02:26	498.274	422.438
2016-01-12 20:03:26	490.334	416.449
2016-01-12 20:04:26	483.541	409.855
2016-01-12 20:05:26	476.694	402.811
2016-01-12 20:06:26	468.298	395.204
2016-01-12 20:07:26	459.507	387.078
2016-01-12 20:08:26	451.991	379.762
2016-01-12 20:09:26	445.098	372.874
2016-01-12 20:10:26	438.765	367.419
2016-01-12 20:11:26	433.378	362.778
2016-01-12 20:12:26	429.574	359.101
2016-01-12 20:13:26	425.317	355.358
2016-01-12 20:14:26	422.322	351.635
2016-01-12 20:15:26	420.52	348.414
2016-01-12 20:16:26	419.187	345.82
2016-01-12 20:17:26	419.378	343.691
2016-01-12 20:18:26	420.43	341.474
2016-01-12 20:19:26	422.141	340.129
2016-01-12 20:20:26	423.034	339.389
2016-01-12 20:21:26	425.79	339.808
2016-01-12 20:22:26	427.236	341.242
2016-01-12 20:23:26	430.888	343.486
2016-01-12 20:24:26	433.534	346.476
2016-01-12 20:25:26	437.557	350.661
2016-01-12 20:26:26	442.088	355.83
2016-01-12 20:27:26	446.217	360.982
2016-01-12 20:28:26	451.547	365.685
2016-01-12 20:29:26	456.739	369.858
2016-01-12 20:30:26	462.927	373.237
2016-01-12 20:31:26	467.808	375.86
2016-01-12 20:32:26	470.288	377.151
2016-01-12 20:33:26	473.446	377.866
2016-01-12 20:34:26	475.363	377.466
2016-01-12 20:35:26	477.182	376.952
2016-01-12 20:36:26	478.244	376.487
2016-01-12 20:37:26	479.429	376.831
2016-01-12 20:38:26	479.386	377.882
2016-01-12 20:39:26	480.898	380.723
2016-01-12 20:40:26	486.002	385.187
2016-01-12 20:41:26	488.781	390.408
2016-01-12 20:42:26	491.702	394.206
2016-01-12 20:43:26	492.243	396.828
2016-01-12 20:44:26	492.155	398.482
2016-01-12 20:45:26	491.139	398.842
2016-01-12 20:46:26	490.818	398.659
2016-01-12 20:47:26	486.24	396.226
2016-01-12 20:48:26	482.21	392.593
2016-01-12 20:49:26	475.145	387.186
2016-01-12 20:50:26	467.925	383.074
2016-01-12 20:51:26	462.586	380.195
2016-01-12 20:52:26	460.03	379.304
2016-01-12 20:53:26	458.288	378.668
2016-01-12 20:54:26	457.31	377.757
2016-01-12 20:55:26	455.923	376.656
2016-01-12 20:56:26	452.52	375.201
2016-01-12 20:57:26	452.103	373.475
2016-01-12 20:58:26	451.077	370.957
2016-01-12 20:59:26	447.946	367.03
2016-01-12 21:00:26	443.164	361.885
2016-01-12 21:01:26	438.813	356.887
2016-01-12 21:02:26	434.841	352.388
2016-01-12 21:03:26	431.892	349.153
2016-01-12 21:04:26	430.279	345.964
2016-01-12 21:05:26	429.609	343.786
2016-01-12 21:06:26	428.921	342.285
2016-01-12 21:07:26	429.274	341.589
2016-01-12 21:08:26	429.801	341.221
2016-01-12 21:09:26	428.511	340.12
2016-01-12 21:10:26	426.471	338.783
2016-01-12 21:11:26	425.411	337.048
2016-01-12 21:12:26	424.787	335.808
2016-01-12 21:13:26	423.642	335.024
2016-01-12 21:14:26	421.996	335.198
2016-01-12 21:15:26	422.974	336.755
2016-01-12 21:16:26	424.478	337.969
2016-01-12 21:17:26	426.07	341.005
2016-01-12 21:18:26	427.517	344.359
2016-01-12 21:19:26	431.787	349.312
2016-01-12 21:20:26	435.993	354.182
2016-01-12 21:21:26	439.371	358.612
2016-01-12 21:22:26	442.282	362.09
2016-01-12 21:23:26	446.023	364.738
2016-01-12 21:24:26	449.698	367.668
2016-01-12 21:25:26	453.717	370.439
2016-01-12 21:26:26	454.339	372.616
2016-01-12 21:27:26	454.618	373.791
2016-01-12 21:28:26	456.068	375.668
2016-01-12 21:29:26	461.103	379.447
2016-01-12 21:30:26	470.029	386.29
2016-01-12 21:31:26	479.949	393.773
2016-01-12 21:32:26	489.294	400.083
2016-01-12 21:33:26	494.869	403.451
2016-01-12 21:34:26	500.91	405.135
2016-01-12 21:35:26	504.291	406.16
2016-01-12 21:36:26	506.756	405.607
2016-01-12 21:37:26	502.19	402.807
2016-01-12 21:38:26	495.633	397.171
2016-01-12 21:39:26	486.665	391.56
2016-01-12 21:40:26	479.323	387.874
2016-01-12 21:41:26	474.852	386.554
2016-01-12 21:42:26	472.008	386.192
2016-01-12 21:43:26	470.176	385.144
2016-01-12 21:44:26	469.483	384.114
2016-01-12 21:45:26	468.221	382.402
2016-01-12 21:46:26	465.734	380.1
2016-01-12 21:47:26	461.391	376.194
2016-01-12 21:48:26	456.675	370.6
2016-01-12 21:49:26	451.893	365.027
2016-01-12 21:50:26	448.232	359.972
2016-01-12 21:51:26	444.72	355.696
2016-01-12 21:52:26	439.5	350.997
2016-01-12 21:53:26	433.337	346.82
2016-01-12 21:54:26	428.608	343.484
2016-01-12 21:55:26	425.037	341.133
2016-01-12 21:56:26	421.092	339.417
2016-01-12 21:57:26	417.833	337.884
2016-01-12 21:58:26	415.293	337.012
2016-01-12 21:59:26	412.877	336.28
2016-01-12 22:00:26	412.022	335.927
2016-01-12 22:01:26	412.258	335.466
2016-01-12 22:02:26	412.741	335.859
2016-01-12 22:03:26	415.288	337.102
2016-01-12 22:04:26	418.697	338.863
2016-01-12 22:05:26	422.163	340.016
2016-01-12 22:06:26	424.834	340.537
2016-01-12 22:07:26	425.089	341.005
2016-01-12 22:08:26	426.725	342.051
2016-01-12 22:09:26	430.203	344.189
2016-01-12 22:10:26	434.301	346.572
2016-01-12 22:11:26	438.876	349.813
2016-01-12 22:12:26	444.317	354.454
2016-01-12 22:13:26	453.02	361.426
2016-01-12 22:14:26	464.398	371.392
2016-01-12 22:15:26	480.77	385.256
2016-01-12 22:16:26	502.909	404.295
2016-01-12 22:17:26	532.631	428.408
2016-01-12 22:18:26	565.776	456.257
2016-01-12 22:19:26	602.43	486.641
2016-01-12 22:20:26	639.294	517.845
2016-01-12 22:21:26	679.766	551.105
2016-01-12 22:22:26	717.174	580.611
2016-01-12 22:23:26	748.081	604.414
2016-01-12 22:24:26	763.968	616.281
2016-01-12 22:25:26	764.907	617.67
2016-01-12 22:26:26	751.403	609.009
2016-01-12 22:27:26	728.211	592.352
2016-01-12 22:28:26	698.969	570.106
2016-01-12 22:29:26	661.719	541.195
2016-01-12 22:30:26	621.409	510.821
2016-01-12 22:31:26	582.659	480.405
2016-01-12 22:32:26	549.914	455.354
2016-01-12 22:33:26	522.915	433.073
2016-01-12 22:34:26	499.772	413.981
2016-01-12 22:35:26	480.165	396.973
2016-01-12 22:36:26	463.953	382.12
2016-01-12 22:37:26	451.822	370.195
2016-01-12 22:38:26	441.425	360.73
2016-01-12 22:39:26	432.398	352.348
2016-01-12 22:40:26	424.632	345.075
2016-01-12 22:41:26	419.125	339.29
2016-01-12 22:42:26	416.142	335.937
2016-01-12 22:43:26	413.614	333.97
2016-01-12 22:44:26	412.37	332.724
2016-01-12 22:45:26	411.15	331.818
2016-01-12 22:46:26	411.916	331.841
2016-01-12 22:47:26	414.568	333.114
2016-01-12 22:48:26	416.953	335.59
2016-01-12 22:49:26	419.883	338.772
2016-01-12 22:50:26	424.26	343.199
2016-01-12 22:51:26	431.018	348.099
2016-01-12 22:52:26	438.498	354.174
2016-01-12 22:53:26	445.631	360.422
2016-01-12 22:54:26	454.58	368.084
2016-01-12 22:55:26	467.415	378.872
2016-01-12 22:56:26	482.478	391.611
2016-01-12 22:57:26	499.964	405.234
2016-01-12 22:58:26	514.064	415.499
2016-01-12 22:59:26	524.655	423.968
2016-01-12 23:00:26	530.268	427.983
2016-01-12 23:01:26	531.867	429.148
2016-01-12 23:02:26	529.111	425.411
2016-01-12 23:03:26	518.25	415.58
2016-01-12 23:04:26	501.334	400.94
2016-01-12 23:05:26	479.958	382.705
2016-01-12 23:06:26	458.059	365.087
2016-01-12 23:07:26	435.941	347.358
2016-01-12 23:08:26	417.986	331.26
2016-01-12 23:09:26	401.366	316.498
2016-01-12 23:10:26	387.675	304.706
2016-01-12 23:11:26	375.542	294.311
2016-01-12 23:12:26	366.043	285.902
2016-01-12 23:13:26	358.936	278.695
2016-01-12 23:14:26	354.78	272.953
2016-01-12 23:15:26	350.142	268.418
2016-01-12 23:16:26	345.839	265.152
2016-01-12 23:17:26	342.888	262.569
2016-01-12 23:18:26	339.278	260.053
2016-01-12 23:19:26	337.168	258.243
2016-01-12 23:20:26	335.541	256.89
2016-01-12 23:21:26	334.798	256.273
2016-01-12 23:22:26	333.196	255.441
2016-01-12 23:23:26	332.903	254.703
2016-01-12 23:24:26	331.171	254.006
2016-01-12 23:25:26	329.866	253.017
2016-01-12 23:26:26	329.113	252.557
2016-01-12 23:27:26	328.324	252.033
2016-01-12 23:28:26	327.374	251.953
2016-01-12 23:29:26	325.914	251.612
2016-01-12 23:30:26	324.376	251.418
2016-01-12 23:31:26	322.602	251.387
2016-01-12 23:32:26	323.677	251.023
2016-01-12 23:33:26	325.299	251.246
2016-01-12 23:34:26	326.096	251.398
2016-01-12 23:35:26	326.628	251.914
2016-01-12 23:36:26	327.491	252.182
2016-01-12 23:37:26	328.541	252.292
2016-01-12 23:38:26	329.643	252.498
2016-01-12 23:39:26	330.229	252.399
2016-01-12 23:40:26	330.783	252.694
2016-01-12 23:41:26	329.755	253.119
2016-01-12 23:42:26	331.098	254.704
2016-01-12 23:43:26	330.672	255.525
2016-01-12 23:44:26	330.612	256.255
2016-01-12 23:45:26	328.522	256.264
2016-01-12 23:46:26	326.544	256.224
2016-01-12 23:47:26	324.871	256.426
2016-01-12 23:48:26	322.521	256.129
2016-01-12 23:49:26	321.632	255.804
2016-01-12 23:50:26	320.724	254.331
2016-01-12 23:51:26	319.73	252.722
2016-01-12 23:52:26	319.263	251.372
2016-01-12 23:53:26	319.787	250.909
2016-01-12 23:54:26	321.061	250.609
2016-01-12 23:55:26	322.635	249.89
2016-01-12 23:56:26	325.549	249.473
2016-01-12 23:57:26	327.281	249.09
2016-01-12 23:58:26	328.634	249.837
2016-01-12 23:59:26	329.847	251.199
2016-01-13 00:00:26	332.072	253.074
2016-01-13 00:01:26	333.716	254.601
2016-01-13 00:02:26	336.408	256.304
2016-01-13 00:03:26	338.993	258.325
2016-01-13 00:04:26	341.921	260.406
2016-01-13 00:05:26	345.752	263.187
2016-01-13 00:06:26	349.909	265.998
2016-01-13 00:07:26	355.986	269.452
2016-01-13 00:08:26	360.754	272.798
2016-01-13 00:09:26	366.255	277.304
2016-01-13 00:10:26	369.562	282.739
2016-01-13 00:11:26	376.512	289.498
2016-01-13 00:12:26	383.997	297.333
2016-01-13 00:13:26	394.109	307.079
2016-01-13 00:14:26	407.359	319.954
2016-01-13 00:15:26	426.832	337.541
2016-01-13 00:16:26	447.795	355.892
2016-01-13 00:17:26	467.508	370.888
2016-01-13 00:18:26	480.536	379.565
2016-01-13 00:19:26	486.312	384.238
2016-01-13 00:20:26	489.899	385.631
2016-01-13 00:21:26	487.514	382.809
2016-01-13 00:22:26	478.718	374.105
2016-01-13 00:23:26	461.034	358.729
2016-01-13 00:24:26	439.283	340.182
2016-01-13 00:25:26	419.287	322.991
2016-01-13 00:26:26	403.439	310.409
2016-01-13 00:27:26	391.594	300.051
2016-01-13 00:28:26	380.671	291.53
2016-01-13 00:29:26	372.758	284.186
2016-01-13 00:30:26	365.638	278.883
2016-01-13 00:31:26	359.49	273.993
2016-01-13 00:32:26	354.45	270.329
2016-01-13 00:33:26	351.315	267.282
2016-01-13 00:34:26	346.329	265.066
2016-01-13 00:35:26	345.697	263.401
2016-01-13 00:36:26	345.466	262.079
2016-01-13 00:37:26	343.66	260.65
2016-01-13 00:38:26	341.892	259.173
2016-01-13 00:39:26	342.178	258.833
2016-01-13 00:40:26	343.529	259.282
2016-01-13 00:41:26	343.908	259.42
2016-01-13 00:42:26	345.131	259.193
2016-01-13 00:43:26	344.152	259.168
2016-01-13 00:44:26	343.62	259.537
2016-01-13 00:45:26	342.585	260.233
2016-01-13 00:46:26	342.511	260.733
2016-01-13 00:47:26	343.491	261.03
2016-01-13 00:48:26	343.291	260.742
2016-01-13 00:49:26	344.394	260.238
2016-01-13 00:50:26	344.847	260.205
2016-01-13 00:51:26	344.312	259.539
2016-01-13 00:52:26	345.346	259.072
2016-01-13 00:53:26	344.576	258.326
2016-01-13 00:54:26	344.977	258.001
2016-01-13 00:55:26	344.039	257.497
2016-01-13 00:56:26	342.855	257.323
2016-01-13 00:57:26	340.995	257.492
2016-01-13 00:58:26	339.831	257.852
2016-01-13 00:59:26	340.044	258.757
2016-01-13 01:00:26	341.073	260.044
2016-01-13 01:01:26	344.605	262.214
2016-01-13 01:02:26	347.675	264.784
2016-01-13 01:03:26	352.645	268.516
2016-01-13 01:04:26	358.515	274.415
2016-01-13 01:05:26	365.237	280.934
2016-01-13 01:06:26	372.162	286.697
2016-01-13 01:07:26	375.932	290.257
2016-01-13 01:08:26	378.144	292.442
2016-01-13 01:09:26	376.973	293.507
2016-01-13 01:10:26	374.764	293.251
2016-01-13 01:11:26	372.791	291.396
2016-01-13 01:12:26	368.026	287.173
2016-01-13 01:13:26	362.786	281.877
2016-01-13 01:14:26	357.151	277.198
2016-01-13 01:15:26	351.548	273.65
2016-01-13 01:16:26	348.466	271.1
2016-01-13 01:17:26	345.437	268.707
2016-01-13 01:18:26	343.897	266.776
2016-01-13 01:19:26	340.815	265.166
2016-01-13 01:20:26	340.514	264.205
2016-01-13 01:21:26	339.84	264.244
2016-01-13 01:22:26	342.051	264.875
2016-01-13 01:23:26	343.798	265.922
2016-01-13 01:24:26	345.536	267.315
2016-01-13 01:25:26	346.469	268.77
2016-01-13 01:26:26	345.784	270.058
2016-01-13 01:27:26	345.687	271.522
2016-01-13 01:28:26	344.546	272.591
2016-01-13 01:29:26	344.804	273.739
2016-01-13 01:30:26	345.088	274.688
2016-01-13 01:31:26	347.949	276.917
2016-01-13 01:32:26	353.307	280.851
2016-01-13 01:33:26	360.334	286.501
2016-01-13 01:34:26	371.495	292.918
2016-01-13 01:35:26	382.055	299.578
2016-01-13 01:36:26	396.148	307.48
2016-01-13 01:37:26	409.506	316.424
2016-01-13 01:38:26	427.457	328.779
2016-01-13 01:39:26	442.928	340.633
2016-01-13 01:40:26	454.209	349.508
2016-01-13 01:41:26	457.873	352.435
2016-01-13 01:42:26	458.14	352.96
2016-01-13 01:43:26	457.136	352.172
2016-01-13 01:44:26	451.519	348.403
2016-01-13 01:45:26	443.087	341.002
2016-01-13 01:46:26	425.239	328.718
2016-01-13 01:47:26	407.626	315.415
2016-01-13 01:48:26	390.222	302.248
2016-01-13 01:49:26	377.299	292.778
2016-01-13 01:50:26	364.848	283.838
2016-01-13 01:51:26	354.587	275.938
2016-01-13 01:52:26	348.568	269.397
2016-01-13 01:53:26	342.035	264.466
2016-01-13 01:54:26	338.195	260.252
2016-01-13 01:55:26	333.969	256.301
2016-01-13 01:56:26	331.046	253.115
2016-01-13 01:57:26	330.699	250.524
2016-01-13 01:58:26	330.142	249.048
2016-01-13 01:59:26	328.717	247.681
2016-01-13 02:00:26	326.992	246.65
2016-01-13 02:01:26	324.736	245.403
2016-01-13 02:02:26	324.752	244.595
2016-01-13 02:03:26	325.241	244.083
2016-01-13 02:04:26	325.061	243.662
2016-01-13 02:05:26	323.384	243.119
2016-01-13 02:06:26	322.746	242.423
2016-01-13 02:07:26	322.847	242.033
2016-01-13 02:08:26	323.373	241.893
2016-01-13 02:09:26	322.671	242.147
2016-01-13 02:10:26	320.776	241.948
2016-01-13 02:11:26	320.991	241.586
2016-01-13 02:12:26	319.784	241.419
2016-01-13 02:13:26	320.549	241.809
2016-01-13 02:14:26	320.927	242.767
2016-01-13 02:15:26	323.189	243.863
2016-01-13 02:16:26	324.866	244.647
2016-01-13 02:17:26	325.823	245.748
2016-01-13 02:18:26	327.326	247.258
2016-01-13 02:19:26	328.87	249.408
2016-01-13 02:20:26	331.871	251.55
2016-01-13 02:21:26	336.355	253.809
2016-01-13 02:22:26	342.337	256.49
2016-01-13 02:23:26	348.2	260.412
2016-01-13 02:24:26	357.784	266.492
2016-01-13 02:25:26	366.605	272.433
2016-01-13 02:26:26	375.903	277.349
2016-01-13 02:27:26	379.444	280.11
2016-01-13 02:28:26	383.124	282.142
2016-01-13 02:29:26	382.318	282.959
2016-01-13 02:30:26	378.909	282.199
2016-01-13 02:31:26	372.682	278.964
2016-01-13 02:32:26	364.004	273.455
2016-01-13 02:33:26	353.252	267.52
2016-01-13 02:34:26	343.733	262.209
2016-01-13 02:35:26	337.618	258.566
2016-01-13 02:36:26	332.794	255.591
2016-01-13 02:37:26	330.212	253.223
2016-01-13 02:38:26	327.976	251.611
2016-01-13 02:39:26	326.864	250.337
2016-01-13 02:40:26	328.136	249.07
2016-01-13 02:41:26	329.151	247.405
2016-01-13 02:42:26	331.115	246.388
2016-01-13 02:43:26	331.974	245.317
2016-01-13 02:44:26	332.238	244.689
2016-01-13 02:45:26	331.09	243.467
2016-01-13 02:46:26	330.172	242.641
2016-01-13 02:47:26	328.751	242.337
2016-01-13 02:48:26	326.524	243.183
2016-01-13 02:49:26	326.468	244.357
2016-01-13 02:50:26	324.694	245.662
2016-01-13 02:51:26	323.304	246.94
2016-01-13 02:52:26	322.972	248.887
2016-01-13 02:53:26	323.899	251.518
2016-01-13 02:54:26	326.548	254.602
2016-01-13 02:55:26	332.61	258.985
2016-01-13 02:56:26	337.135	263.847
2016-01-13 02:57:26	344.968	271.939
2016-01-13 02:58:26	354.463	280.662
2016-01-13 02:59:26	366.253	290.144
2016-01-13 03:00:26	374.017	297.169
2016-01-13 03:01:26	381.053	302.159
2016-01-13 03:02:26	383.619	306.027
2016-01-13 03:03:26	385.32	307.782
2016-01-13 03:04:26	387.674	308.98
2016-01-13 03:05:26	384.661	306.408
2016-01-13 03:06:26	380.413	301.908
2016-01-13 03:07:26	374.398	295.755
2016-01-13 03:08:26	370.393	290.957
2016-01-13 03:09:26	367.929	287.969
2016-01-13 03:10:26	365.164	285.119
2016-01-13 03:11:26	362.031	283.092
2016-01-13 03:12:26	357.58	280.2
2016-01-13 03:13:26	354.564	277.764
2016-01-13 03:14:26	352.538	276.198
2016-01-13 03:15:26	351.15	275.894
2016-01-13 03:16:26	349.475	275.401
2016-01-13 03:17:26	349.477	275.634
2016-01-13 03:18:26	351.665	276.479
2016-01-13 03:19:26	355.612	278.783
2016-01-13 03:20:26	358.966	281.389
2016-01-13 03:21:26	363.332	284.734
2016-01-13 03:22:26	369.754	288.236
2016-01-13 03:23:26	376.042	292.389
2016-01-13 03:24:26	380.757	296.843
2016-01-13 03:25:26	385.084	299.624
2016-01-13 03:26:26	386.672	300.944
2016-01-13 03:27:26	385.815	299.646
2016-01-13 03:28:26	384.258	297.506
2016-01-13 03:29:26	379.438	294.091
2016-01-13 03:30:26	374.058	290.047
2016-01-13 03:31:26	368.998	285.118
2016-01-13 03:32:26	362.799	279.836
2016-01-13 03:33:26	358.506	275.809
2016-01-13 03:34:26	355.16	272.696
2016-01-13 03:35:26	351.192	270.817
2016-01-13 03:36:26	348.757	269.418
2016-01-13 03:37:26	346.155	268.024
2016-01-13 03:38:26	345.096	266.923
2016-01-13 03:39:26	342.783	266.11
2016-01-13 03:40:26	340.007	265.073
2016-01-13 03:41:26	337.004	264.044
2016-01-13 03:42:26	334.445	263.527
2016-01-13 03:43:26	333.589	264.059
2016-01-13 03:44:26	333.572	264.924
2016-01-13 03:45:26	333.804	266.171
2016-01-13 03:46:26	334.601	266.974
2016-01-13 03:47:26	334.96	267.622
2016-01-13 03:48:26	336.136	268.78
2016-01-13 03:49:26	337.45	269.417
2016-01-13 03:50:26	338.731	269.068
2016-01-13 03:51:26	339.37	267.548
2016-01-13 03:52:26	338.547	265.861
2016-01-13 03:53:26	336.33	264.173
2016-01-13 03:54:26	333.593	262.176
2016-01-13 03:55:26	331.367	260.456
2016-01-13 03:56:26	330.721	259.602
2016-01-13 03:57:26	331.098	258.823
2016-01-13 03:58:26	331.599	258.652
2016-01-13 03:59:26	330.697	257.863
2016-01-13 04:00:26	330.971	257.381
2016-01-13 04:01:26	331.467	257.697
2016-01-13 04:02:26	331.964	258.045
2016-01-13 04:03:26	331.782	258.456
2016-01-13 04:04:26	330.011	257.584
2016-01-13 04:05:26	327.763	257.249
2016-01-13 04:06:26	325.916	257.116
2016-01-13 04:07:26	326.026	257.916
2016-01-13 04:08:26	326.924	258.136
2016-01-13 04:09:26	328.449	258.594
2016-01-13 04:10:26	330.878	259.928
2016-01-13 04:11:26	333.882	262.334
2016-01-13 04:12:26	337.861	264.81
2016-01-13 04:13:26	341.912	268.31
2016-01-13 04:14:26	348.604	273.686
2016-01-13 04:15:26	357.231	280.978
2016-01-13 04:16:26	364.785	288.592
2016-01-13 04:17:26	371.418	294.017
2016-01-13 04:18:26	375.498	297.824
2016-01-13 04:19:26	378.359	300.67
2016-01-13 04:20:26	380.128	303.585
2016-01-13 04:21:26	381.877	305.702
2016-01-13 04:22:26	381.232	305.187
2016-01-13 04:23:26	375.766	301.801
2016-01-13 04:24:26	370.957	297.846
2016-01-13 04:25:26	367.12	296.338
2016-01-13 04:26:26	368.181	297.104
2016-01-13 04:27:26	369.038	298.793
2016-01-13 04:28:26	369.764	299.051
2016-01-13 04:29:26	369.713	297
2016-01-13 04:30:26	369.974	294.677
2016-01-13 04:31:26	369.261	292.996
2016-01-13 04:32:26	369.729	291.506
2016-01-13 04:33:26	368.868	288.712
2016-01-13 04:34:26	365.723	284.403
2016-01-13 04:35:26	360.903	278.865
2016-01-13 04:36:26	356.042	274.515
2016-01-13 04:37:26	352.994	271.719
2016-01-13 04:38:26	353.454	271.185
2016-01-13 04:39:26	353.449	271.598
2016-01-13 04:40:26	354.665	272.852
2016-01-13 04:41:26	356.781	274.349
2016-01-13 04:42:26	360.471	276.942
2016-01-13 04:43:26	365.725	280.978
2016-01-13 04:44:26	368.454	285.367
2016-01-13 04:45:26	371.456	290.106
2016-01-13 04:46:26	371.458	293.714
2016-01-13 04:47:26	373.004	296.421
2016-01-13 04:48:26	371.765	297.068
2016-01-13 04:49:26	373.081	297.666
2016-01-13 04:50:26	370.83	297.79
2016-01-13 04:51:26	369.679	297.729
2016-01-13 04:52:26	368.798	297.669
2016-01-13 04:53:26	371.066	297.795
2016-01-13 04:54:26	373.001	299.122
2016-01-13 04:55:26	376.11	301.948
2016-01-13 04:56:26	383.657	308.637
2016-01-13 04:57:26	393.641	318.139
2016-01-13 04:58:26	407.315	329.328
2016-01-13 04:59:26	425.015	343.516
2016-01-13 05:00:26	445.545	359.178
2016-01-13 05:01:26	464.419	374.815
2016-01-13 05:02:26	477.32	385.117
2016-01-13 05:03:26	484.341	390.201
2016-01-13 05:04:26	485.342	389.963
2016-01-13 05:05:26	481.275	385.421
2016-01-13 05:06:26	472.198	377.019
2016-01-13 05:07:26	458.621	363.942
2016-01-13 05:08:26	439.403	347.625
2016-01-13 05:09:26	419.684	330.086
2016-01-13 05:10:26	404.218	315.943
2016-01-13 05:11:26	392.969	305.15
2016-01-13 05:12:26	384.377	296.5
2016-01-13 05:13:26	376.998	288.752
2016-01-13 05:14:26	368.805	281.605
2016-01-13 05:15:26	361.726	275.543
2016-01-13 05:16:26	353.059	270.561
2016-01-13 05:17:26	347.673	266.959
2016-01-13 05:18:26	342.898	264.346
2016-01-13 05:19:26	339.026	262.531
2016-01-13 05:20:26	336.217	261.427
2016-01-13 05:21:26	334.668	260.601
2016-01-13 05:22:26	333.676	261.284
2016-01-13 05:23:26	335.787	262.753
2016-01-13 05:24:26	337.83	265.248
2016-01-13 05:25:26	341.729	267.699
2016-01-13 05:26:26	347.415	270.759
2016-01-13 05:27:26	355.037	274.854
2016-01-13 05:28:26	363.46	278.75
2016-01-13 05:29:26	370.86	282.126
2016-01-13 05:30:26	374.089	282.657
2016-01-13 05:31:26	378.56	281.78
2016-01-13 05:32:26	379.27	279.331
2016-01-13 05:33:26	377.994	276.529
2016-01-13 05:34:26	373.732	272.773
2016-01-13 05:35:26	366.863	267.831
2016-01-13 05:36:26	359.24	262.883
2016-01-13 05:37:26	352.761	257.983
2016-01-13 05:38:26	347.254	254.884
2016-01-13 05:39:26	343.38	252.289
2016-01-13 05:40:26	340.918	250.296
2016-01-13 05:41:26	339.989	248.771
2016-01-13 05:42:26	339.752	248.512
2016-01-13 05:43:26	338.209	248.006
2016-01-13 05:44:26	336.867	247.19
2016-01-13 05:45:26	336.168	247.449
2016-01-13 05:46:26	336.897	249.126
2016-01-13 05:47:26	337.929	251.236
2016-01-13 05:48:26	338.45	253.107
2016-01-13 05:49:26	338.89	254.484
2016-01-13 05:50:26	338.664	255.544
2016-01-13 05:51:26	340.313	257.318
2016-01-13 05:52:26	343.171	259.305
2016-01-13 05:53:26	346.804	262.163
2016-01-13 05:54:26	348.854	264.664
2016-01-13 05:55:26	355.574	269.551
2016-01-13 05:56:26	363.654	278.534
2016-01-13 05:57:26	375.274	290.664
2016-01-13 05:58:26	388.778	303.234
2016-01-13 05:59:26	397.254	312.78
2016-01-13 06:00:26	403.269	320.388
2016-01-13 06:01:26	404.879	324.962
2016-01-13 06:02:26	405.862	327.472
2016-01-13 06:03:26	403.382	326.03
2016-01-13 06:04:26	396.785	320.736
2016-01-13 06:05:26	385.684	311.544
2016-01-13 06:06:26	375.764	301.062
2016-01-13 06:07:26	368.618	292.239
2016-01-13 06:08:26	364.696	285.648
2016-01-13 06:09:26	360.443	280.482
2016-01-13 06:10:26	356.338	276.476
2016-01-13 06:11:26	352.975	273.243
2016-01-13 06:12:26	350.869	270.45
2016-01-13 06:13:26	351.493	268.844
2016-01-13 06:14:26	353.512	269.364
2016-01-13 06:15:26	355.659	270.614
2016-01-13 06:16:26	358.761	273.584
2016-01-13 06:17:26	362.612	278.183
2016-01-13 06:18:26	368.386	284.235
2016-01-13 06:19:26	373.786	290.513
2016-01-13 06:20:26	378.165	296.358
2016-01-13 06:21:26	381.649	301.407
2016-01-13 06:22:26	381.036	304.229
2016-01-13 06:23:26	378.819	305.053
2016-01-13 06:24:26	375.995	304.454
2016-01-13 06:25:26	375.72	303.416
2016-01-13 06:26:26	373.556	301.538
2016-01-13 06:27:26	371.295	299.156
2016-01-13 06:28:26	368.78	296.069
2016-01-13 06:29:26	368.012	292.973
2016-01-13 06:30:26	365.711	290.323
2016-01-13 06:31:26	365.138	288.802
2016-01-13 06:32:26	365.169	287.485
2016-01-13 06:33:26	363.161	286.212
2016-01-13 06:34:26	363.097	284.839
2016-01-13 06:35:26	361.513	284.2
2016-01-13 06:36:26	360.656	284.292
2016-01-13 06:37:26	358.787	285.515
2016-01-13 06:38:26	357.847	287.216
2016-01-13 06:39:26	359.943	289.622
2016-01-13 06:40:26	362.391	292.582
2016-01-13 06:41:26	366.011	296.01
2016-01-13 06:42:26	370.642	301.188
2016-01-13 06:43:26	379.195	307.853
2016-01-13 06:44:26	392.851	317.325
2016-01-13 06:45:26	409.546	329.601
2016-01-13 06:46:26	433.448	346.25
2016-01-13 06:47:26	459.609	367.94
2016-01-13 06:48:26	492.293	394.635
2016-01-13 06:49:26	527.652	425.2
2016-01-13 06:50:26	567.475	458.419
2016-01-13 06:51:26	603.424	487.878
2016-01-13 06:52:26	631.532	510.961
2016-01-13 06:53:26	646.245	524.82
2016-01-13 06:54:26	655.443	532.605
2016-01-13 06:55:26	658	533.615
2016-01-13 06:56:26	651.49	528.18
2016-01-13 06:57:26	641.759	519.916
2016-01-13 06:58:26	626.979	508.878
2016-01-13 06:59:26	614.738	498.812
2016-01-13 07:00:26	606.271	491.896
2016-01-13 07:01:26	601.872	488.088
2016-01-13 07:02:26	598.042	483.862
2016-01-13 07:03:26	591.215	478.163
2016-01-13 07:04:26	580.669	468.634
2016-01-13 07:05:26	564.717	454.732
2016-01-13 07:06:26	543.079	436.653
2016-01-13 07:07:26	518.879	416.921
2016-01-13 07:08:26	493.551	397.139
2016-01-13 07:09:26	469.142	377.238
2016-01-13 07:10:26	445.339	358.407
2016-01-13 07:11:26	426.538	341.613
2016-01-13 07:12:26	412.426	328.275
2016-01-13 07:13:26	401.958	318.266
2016-01-13 07:14:26	392.749	309.763
2016-01-13 07:15:26	383.023	302.413
2016-01-13 07:16:26	376.462	296.617
2016-01-13 07:17:26	372.268	292.16
2016-01-13 07:18:26	368.673	289.352
2016-01-13 07:19:26	365.693	287.227
2016-01-13 07:20:26	362.83	285.397
2016-01-13 07:21:26	359.264	283.779
2016-01-13 07:22:26	358.47	282.909
2016-01-13 07:23:26	359.513	282.797
2016-01-13 07:24:26	359.005	282.78
2016-01-13 07:25:26	359.313	283.186
2016-01-13 07:26:26	358.76	283.186
2016-01-13 07:27:26	359.378	283.786
2016-01-13 07:28:26	359.229	284.858
2016-01-13 07:29:26	360.267	286.041
2016-01-13 07:30:26	359.429	286.704
2016-01-13 07:31:26	358.925	287.356
2016-01-13 07:32:26	360.827	289.149
2016-01-13 07:33:26	361.689	291.603
2016-01-13 07:34:26	366.183	295.544
2016-01-13 07:35:26	371.57	300.412
2016-01-13 07:36:26	379.072	306.866
2016-01-13 07:37:26	390.135	314.582
2016-01-13 07:38:26	403.63	324.405
2016-01-13 07:39:26	418.524	335.65
2016-01-13 07:40:26	434.268	346.7
2016-01-13 07:41:26	447.577	355.49
2016-01-13 07:42:26	456.275	361.067
2016-01-13 07:43:26	459.87	362.893
2016-01-13 07:44:26	459.531	363.589
2016-01-13 07:45:26	458.489	362.458
2016-01-13 07:46:26	455.09	358.393
2016-01-13 07:47:26	449.071	352.131
2016-01-13 07:48:26	442.337	346.052
2016-01-13 07:49:26	437.088	341.155
2016-01-13 07:50:26	434.382	337.73
2016-01-13 07:51:26	434.311	335.847
2016-01-13 07:52:26	434.479	334.83
2016-01-13 07:53:26	435.07	334.335
2016-01-13 07:54:26	433.591	334.492
2016-01-13 07:55:26	435.376	335.368
2016-01-13 07:56:26	436.632	336.852
2016-01-13 07:57:26	440.023	340.14
2016-01-13 07:58:26	444.982	346.178
2016-01-13 07:59:26	452.625	353.89
2016-01-13 08:00:26	461.401	361.325
2016-01-13 08:01:26	469.179	368.199
2016-01-13 08:02:26	477.877	375.06
2016-01-13 08:03:26	486.881	382.639
2016-01-13 08:04:26	495.439	389.612
2016-01-13 08:05:26	502.421	395.398
2016-01-13 08:06:26	507.428	399.564
2016-01-13 08:07:26	512.297	403.164
2016-01-13 08:08:26	519.378	406.803
2016-01-13 08:09:26	525.764	410.872
2016-01-13 08:10:26	530.652	413.364
2016-01-13 08:11:26	536.005	415.044
2016-01-13 08:12:26	540.132	415.879
2016-01-13 08:13:26	541.97	415.923
2016-01-13 08:14:26	541.928	415.855
2016-01-13 08:15:26	541.688	415.324
2016-01-13 08:16:26	539.603	416.125
2016-01-13 08:17:26	540.453	418.09
2016-01-13 08:18:26	546.923	422.629
2016-01-13 08:19:26	557.055	429.725
2016-01-13 08:20:26	569.533	440.588
2016-01-13 08:21:26	586.278	456.167
2016-01-13 08:22:26	612.094	477.982
2016-01-13 08:23:26	643.472	504.937
2016-01-13 08:24:26	677.801	533.489
2016-01-13 08:25:26	707.429	560.055
2016-01-13 08:26:26	728.611	582.593
2016-01-13 08:27:26	741.779	601.064
2016-01-13 08:28:26	751.412	614.994
2016-01-13 08:29:26	755.654	624.202
2016-01-13 08:30:26	753.386	628.176
2016-01-13 08:31:26	746.117	626.998
2016-01-13 08:32:26	735.545	623.442
2016-01-13 08:33:26	727.144	620.089
2016-01-13 08:34:26	723.543	619.413
2016-01-13 08:35:26	720.987	618.861
2016-01-13 08:36:26	717.97	616.1
2016-01-13 08:37:26	709.629	609.237
2016-01-13 08:38:26	696.74	597.915
2016-01-13 08:39:26	679.408	583.167
2016-01-13 08:40:26	659.197	565.33
2016-01-13 08:41:26	634.967	545.377
2016-01-13 08:42:26	609.054	523.744
2016-01-13 08:43:26	584.42	502.508
2016-01-13 08:44:26	559.12	482.99
2016-01-13 08:45:26	539.797	466.004
2016-01-13 08:46:26	523.236	451.139
2016-01-13 08:47:26	509.274	438.47
2016-01-13 08:48:26	497.124	428.12
2016-01-13 08:49:26	487.262	419.681
2016-01-13 08:50:26	478.85	412.444
2016-01-13 08:51:26	470.019	406.345
2016-01-13 08:52:26	463.748	401.126
2016-01-13 08:53:26	459.201	397.083
2016-01-13 08:54:26	458.277	394.445
2016-01-13 08:55:26	457.008	392.96
2016-01-13 08:56:26	457.169	392.543
2016-01-13 08:57:26	457.895	392.794
2016-01-13 08:58:26	461.037	394.103
2016-01-13 08:59:26	467.644	396.657
2016-01-13 09:00:26	475.771	401.435
2016-01-13 09:01:26	483.236	406.484
2016-01-13 09:02:26	488.149	410.195
2016-01-13 09:03:26	492.586	413.48
2016-01-13 09:04:26	497.651	416.721
2016-01-13 09:05:26	504.488	421.306
2016-01-13 09:06:26	511.432	426.403
2016-01-13 09:07:26	520.748	432.732
2016-01-13 09:08:26	529.911	439.919
2016-01-13 09:09:26	537.383	446.542
2016-01-13 09:10:26	543.202	452.693
2016-01-13 09:11:26	545.175	456.642
2016-01-13 09:12:26	545.02	458.231
2016-01-13 09:13:26	543.292	457.47
2016-01-13 09:14:26	540.082	455.054
2016-01-13 09:15:26	533.312	450.741
2016-01-13 09:16:26	524.424	444.025
2016-01-13 09:17:26	514.226	437.703
2016-01-13 09:18:26	508.501	434.138
2016-01-13 09:19:26	509.117	434.743
2016-01-13 09:20:26	512.874	438.317
2016-01-13 09:21:26	518.873	442.495
2016-01-13 09:22:26	521.091	444.612
2016-01-13 09:23:26	522.142	445.159
2016-01-13 09:24:26	523.764	445.431
2016-01-13 09:25:26	525.775	445.158
2016-01-13 09:26:26	523.573	442.728
2016-01-13 09:27:26	518.648	437.473
2016-01-13 09:28:26	511.303	430.538
2016-01-13 09:29:26	505.958	424.352
2016-01-13 09:30:26	500.35	419.923
2016-01-13 09:31:26	495.139	415.352
2016-01-13 09:32:26	491.184	410.78
2016-01-13 09:33:26	488.678	406.744
2016-01-13 09:34:26	485.856	404.506
2016-01-13 09:35:26	484.833	403.004
2016-01-13 09:36:26	483.759	402.94
2016-01-13 09:37:26	481.196	402.592
2016-01-13 09:38:26	478.906	401.282
2016-01-13 09:39:26	476.988	399.062
2016-01-13 09:40:26	469.84	393.64
2016-01-13 09:41:26	457.327	383.103
2016-01-13 09:42:26	437.528	365.154
2016-01-13 09:43:26	409.832	340.221
2016-01-13 09:44:26
2016-01-13 09:45:26
2016-01-13 09:46:26
2016-01-13 09:47:26
2016-01-13 09:48:26
2016-01-13 09:49:26
2016-01-13 09:50:26
2016-01-13 09:51:26
2016-01-13 09:52:26
2016-01-13 09:53:26
2016-01-13 09:54:26
2016-01-13 09:55:26
2016-01-13 09:56:26
2016-01-13 09:57:26
2016-01-13 09:58:26
2016-01-13 09:59:26
2016-01-13 10:00:26
2016-01-13 10:01:26
2016-01-13 10:02:26
2016-01-13 10:03:26
2016-01-13 10:04:26
2016-01-13 10:05:26
2016-01-13 10:06:26
2016-01-13 10:07:26
2016-01-13 10:08:26
2016-01-13 10:09:26
2016-01-13 10:10:26
2016-01-13 10:11:26
2016-01-13 10:12:26
2016-01-13 10:13:26
2016-01-13 10:14:26
2016-01-13 10:15:26
2016-01-13 10:16:26
2016-01-13 10:17:26
2016-01-13 10:18:26
2016-01-13 10:19:26
2016-01-13 10:20:26
2016-01-13 10:21:26
2016-01-13 10:22:26
2016-01-13 10:23:26
2016-01-13 10:24:26
2016-01-13 10:25:26
2016-01-13 10:26:26
2016-01-13 10:27:26
2016-01-13 10:28:26
2016-01-13 10:29:26
2016-01-13 10:30:26
2016-01-13 10:31:26
2016-01-13 10:32:26
2016-01-13 10:33:26
2016-01-13 10:34:26
2016-01-13 10:35:26
2016-01-13 10:36:26
2016-01-13 10:37:26
2016-01-13 10:38:26
2016-01-13 10:39:26
2016-01-13 10:40:26
2016-01-13 10:41:26
2016-01-13 10:42:26
2016-01-13 10:43:26
2016-01-13 10:44:26
2016-01-13 10:45:26
2016-01-13 10:46:26
2016-01-13 10:47:26
2016-01-13 10:48:26
2016-01-13 10:49:26	460.71	451.757
2016-01-13 10:50:26	463.303	452.107
2016-01-13 10:51:26	464.116	449.897
2016-01-13 10:52:26	461.817	445.552
2016-01-13 10:53:26	458.276	438.793
2016-01-13 10:54:26	454.26	430.152
2016-01-13 10:55:26	447.903	419.597
2016-01-13 10:56:26	441.243	408.394
2016-01-13 10:57:26	433.282	397.811
2016-01-13 10:58:26	427.958	389.013
2016-01-13 10:59:26	424.606	382.166
2016-01-13 11:00:26	423.46	376.69
2016-01-13 11:01:26	422.284	372.345
2016-01-13 11:02:26	420.543	368.473
2016-01-13 11:03:26	419.663	365.161
2016-01-13 11:04:26	419.226	362.925
2016-01-13 11:05:26	421.037	361.589
2016-01-13 11:06:26	422.499	361.923
2016-01-13 11:07:26	424.586	362.245
2016-01-13 11:08:26	425.523	363.444
2016-01-13 11:09:26	428.112	363.946
2016-01-13 11:10:26	428.374	364.215
2016-01-13 11:11:26	429.242	364.486
2016-01-13 11:12:26	427.745	364.067
2016-01-13 11:13:26	426.794	363.38
2016-01-13 11:14:26	427.455	361.525
2016-01-13 11:15:26	425.908	358.933
2016-01-13 11:16:26	426.473	355.904
2016-01-13 11:17:26	425.309	353.259
2016-01-13 11:18:26	422.684	351.233
2016-01-13 11:19:26	422.039	349.878
2016-01-13 11:20:26	423.256	349.01
2016-01-13 11:21:26	422.392	348.42
2016-01-13 11:22:26	422.504	348.227
2016-01-13 11:23:26	421.901	348.53
2016-01-13 11:24:26	421.108	348.716
2016-01-13 11:25:26	421.156	349.396
2016-01-13 11:26:26	425.068	350.101
2016-01-13 11:27:26	428.436	350.799
2016-01-13 11:28:26	432.356	351.808
2016-01-13 11:29:26	435.291	353.26
2016-01-13 11:30:26	438.673	355.65
2016-01-13 11:31:26	446.495	359.558
2016-01-13 11:32:26	455.244	365.61
2016-01-13 11:33:26	464.667	373.095
2016-01-13 11:34:26	472.198	380.178
2016-01-13 11:35:26	476.358	385.559
2016-01-13 11:36:26	480.164	389.168
2016-01-13 11:37:26	482.584	391.306
2016-01-13 11:38:26	484.633	392.025
2016-01-13 11:39:26	482.145	390.631
2016-01-13 11:40:26	477.073	387.028
2016-01-13 11:41:26	471.188	381.974
2016-01-13 11:42:26	467.558	377.438
2016-01-13 11:43:26	465.615	374.691
2016-01-13 11:44:26	465.761	374.69
2016-01-13 11:45:26	467.561	377.084
2016-01-13 11:46:26	469.703	380.976
2016-01-13 11:47:26	472.559	385.191
2016-01-13 11:48:26	476.31	389.367
2016-01-13 11:49:26	477.692	392.858
2016-01-13 11:50:26	477.898	394.666
2016-01-13 11:51:26	474.506	394.154
2016-01-13 11:52:26	469.628	391.573
2016-01-13 11:53:26	464.52	386.552
2016-01-13 11:54:26	458.486	380.211
2016-01-13 11:55:26	452.159	372.923
2016-01-13 11:56:26	446.994	365.805
2016-01-13 11:57:26	442.193	359.657
2016-01-13 11:58:26	439.439	355.057
2016-01-13 11:59:26	437.445	352.448
2016-01-13 12:00:26	436.832	351.269
2016-01-13 12:01:26	436.711	350.804
2016-01-13 12:02:26	436.969	351.163
2016-01-13 12:03:26	438.246	353.218
2016-01-13 12:04:26	443.287	357.842
2016-01-13 12:05:26	448.525	364.513
2016-01-13 12:06:26	457.865	371.969
2016-01-13 12:07:26	466.294	379.642
2016-01-13 12:08:26	475.317	387.707
2016-01-13 12:09:26	486.64	396.797
2016-01-13 12:10:26	496.449	404.884
2016-01-13 12:11:26	505.783	410.882
2016-01-13 12:12:26	509.412	412.607
2016-01-13 12:13:26	511.093	411.127
2016-01-13 12:14:26	510.075	408.229
2016-01-13 12:15:26	507.425	404.213
2016-01-13 12:16:26	502.957	398.961
2016-01-13 12:17:26	495.808	391.346
2016-01-13 12:18:26	488.063	383.814
2016-01-13 12:19:26	481.789	377.3
2016-01-13 12:20:26	477.816	373.244
2016-01-13 12:21:26	473.618	370.53
2016-01-13 12:22:26	470.569	368.561
2016-01-13 12:23:26	467.479	367.633
2016-01-13 12:24:26	467.277	368.405
2016-01-13 12:25:26	470.313	371.524
2016-01-13 12:26:26	476.329	377.137
2016-01-13 12:27:26	486.881	384.979
2016-01-13 12:28:26	496.167	393.316
2016-01-13 12:29:26	507.095	401.304
2016-01-13 12:30:26	516.887	407.624
2016-01-13 12:31:26	528.915	414.815
2016-01-13 12:32:26	541.215	423.44
2016-01-13 12:33:26	550.84	431.995
2016-01-13 12:34:26	560.519	439.448
2016-01-13 12:35:26	566.266	445.471
2016-01-13 12:36:26	571.301	450.011
2016-01-13 12:37:26	573.743	453.817
2016-01-13 12:38:26	578.074	457.71
2016-01-13 12:39:26	580.316	461.406
2016-01-13 12:40:26	586.166	464.782
2016-01-13 12:41:26	588.474	466.547
2016-01-13 12:42:26	590.644	467.081
2016-01-13 12:43:26	592.105	467.121
2016-01-13 12:44:26	594.357	467.752
2016-01-13 12:45:26	595.839	468.377
2016-01-13 12:46:26	594.269	468.38
2016-01-13 12:47:26	590.994	467.273
2016-01-13 12:48:26	585.299	465.222
2016-01-13 12:49:26	578.564	462.768
2016-01-13 12:50:26	574.726	461.026
2016-01-13 12:51:26	571.415	459.768
2016-01-13 12:52:26	569.035	459.28
2016-01-13 12:53:26	567.891	458.888
2016-01-13 12:54:26	568.908	459.575
2016-01-13 12:55:26	573.658	461.696
2016-01-13 12:56:26	580.357	466.201
2016-01-13 12:57:26	589.393	472.712
2016-01-13 12:58:26	595.912	477.767
2016-01-13 12:59:26	600.508	480.738
2016-01-13 13:00:26	599.587	479.083
2016-01-13 13:01:26	596.636	476.884
2016-01-13 13:02:26	591.089	472.695
2016-01-13 13:03:26	579.006	466.371
2016-01-13 13:04:26	566.532	456.857
2016-01-13 13:05:26	550.016	444.291
2016-01-13 13:06:26	534	432.139
2016-01-13 13:07:26	520.484	421.743
2016-01-13 13:08:26	509.548	414.462
2016-01-13 13:09:26	503.329	408.889
2016-01-13 13:10:26	499.301	405.598
2016-01-13 13:11:26	496.595	403.514
2016-01-13 13:12:26	494.842	402.404
2016-01-13 13:13:26	493.639	401.789
2016-01-13 13:14:26	492.375	401.507
2016-01-13 13:15:26	489.984	400.981
2016-01-13 13:16:26	485.871	400.951
2016-01-13 13:17:26	483.102	400.992
2016-01-13 13:18:26	480.16	400.766
2016-01-13 13:19:26	478.691	400.091
2016-01-13 13:20:26	477.384	399.429
2016-01-13 13:21:26	478.361	399.744
2016-01-13 13:22:26	479.829	400.18
2016-01-13 13:23:26	482.937	401.246
2016-01-13 13:24:26	484.651	401.89
2016-01-13 13:25:26	488.66	403.881
2016-01-13 13:26:26	492.992	407.687
2016-01-13 13:27:26	500.168	413.96
2016-01-13 13:28:26	511.654	423.044
2016-01-13 13:29:26	521.758	432.041
2016-01-13 13:30:26	530.566	440.309
2016-01-13 13:31:26	533.066	445.625
2016-01-13 13:32:26	534.663	448.367
2016-01-13 13:33:26	534.622	449.15
2016-01-13 13:34:26	533.354	447.78
2016-01-13 13:35:26	527.445	443.491
2016-01-13 13:36:26	518.265	436.6
2016-01-13 13:37:26	511.33	429.459
2016-01-13 13:38:26	505.625	424.67
2016-01-13 13:39:26	505.717	422.063
2016-01-13 13:40:26	504.929	420.539
2016-01-13 13:41:26	503.943	419.407
2016-01-13 13:42:26	503.196	419.87
2016-01-13 13:43:26	503.306	420.878
2016-01-13 13:44:26	503.59	421.629
2016-01-13 13:45:26	502.821	421.221
2016-01-13 13:46:26	502.493	420.403
2016-01-13 13:47:26	501.573	420.172
2016-01-13 13:48:26	501.029	420.787
2016-01-13 13:49:26	502.409	420.944
2016-01-13 13:50:26	502.787	421.366
2016-01-13 13:51:26	503.23	421.59
2016-01-13 13:52:26	506.118	423.11
2016-01-13 13:53:26	507.234	424.844
2016-01-13 13:54:26	505.627	426.228
2016-01-13 13:55:26	504.023	426.519
2016-01-13 13:56:26	503.752	426.189
2016-01-13 13:57:26	504.342	426.502
2016-01-13 13:58:26	507.177	428.54
2016-01-13 13:59:26	512.879	432.838
2016-01-13 14:00:26	518.326	436.007
2016-01-13 14:01:26	521.688	438.498
2016-01-13 14:02:26	524.032	438.802
2016-01-13 14:03:26	524.651	438.299
2016-01-13 14:04:26	524.595	437.513
2016-01-13 14:05:26	525.468	436.498
2016-01-13 14:06:26	524.624	435.139
2016-01-13 14:07:26	519.184	431.707
2016-01-13 14:08:26	512.752	427.624
2016-01-13 14:09:26	506.155	424.204
2016-01-13 14:10:26	504.065	422.254
2016-01-13 14:11:26	503.492	422.641
2016-01-13 14:12:26	508.7	425.693
2016-01-13 14:13:26	513.38	429.052
2016-01-13 14:14:26	516.717	430.052
2016-01-13 14:15:26	520.087	429.29
2016-01-13 14:16:26	521.125	427.079
2016-01-13 14:17:26	522.615	424.915
2016-01-13 14:18:26	521.144	422.291
2016-01-13 14:19:26	516.316	419.494
2016-01-13 14:20:26	510.059	415.923
2016-01-13 14:21:26	502.597	411.664
2016-01-13 14:22:26	498.825	409.536
2016-01-13 14:23:26	497.54	409.942
2016-01-13 14:24:26	501.451	413.884
2016-01-13 14:25:26	507.735	419.821
2016-01-13 14:26:26	515.978	425.648
2016-01-13 14:27:26	525.78	429.591
2016-01-13 14:28:26	531.816	431.071
2016-01-13 14:29:26	536.965	431.49
2016-01-13 14:30:26	538.289	430.673
2016-01-13 14:31:26	537.99	428.116
2016-01-13 14:32:26	532.897	423.612
2016-01-13 14:33:26	527.349	418.669
2016-01-13 14:34:26	521.81	415.032
2016-01-13 14:35:26	516.703	413.781
2016-01-13 14:36:26	514.094	413.961
2016-01-13 14:37:26	511.758	414.411
2016-01-13 14:38:26	510.973	415.019
2016-01-13 14:39:26	508.788	415.884
2016-01-13 14:40:26	507.182	416.603
2016-01-13 14:41:26	505.451	415.531
2016-01-13 14:42:26	501.782	413.197
2016-01-13 14:43:26	496.91	409.335
2016-01-13 14:44:26	493.267	405.512
2016-01-13 14:45:26	484.858	398.901
2016-01-13 14:46:26	469.272	385.898
2016-01-13 14:47:26
2016-01-13 14:48:26
2016-01-13 14:49:26
2016-01-13 14:50:26
2016-01-13 14:51:26
2016-01-13 14:52:26
2016-01-13 14:53:26
2016-01-13 14:54:26
2016-01-13 14:55:26
2016-01-13 14:56:26
2016-01-13 14:57:26
2016-01-13 14:58:26
2016-01-13 14:59:26
2016-01-13 15:00:26
2016-01-13 15:01:26
2016-01-13 15:02:26
2016-01-13 15:03:26
2016-01-13 15:04:26
2016-01-13 15:05:26
2016-01-13 15:06:26
2016-01-13 15:07:26
2016-01-13 15:08:26
2016-01-13 15:09:26
2016-01-13 15:10:26
2016-01-13 15:11:26
2016-01-13 15:12:26
2016-01-13 15:13:26
2016-01-13 15:14:26
2016-01-13 15:15:26
2016-01-13 15:16:26
2016-01-13 15:17:26
2016-01-13 15:18:26
2016-01-13 15:19:26
2016-01-13 15:20:26
2016-01-13 15:21:26
2016-01-13 15:22:26
2016-01-13 15:23:26
2016-01-13 15:24:26
2016-01-13 15:25:26
2016-01-13 15:26:26
2016-01-13 15:27:26
2016-01-13 15:28:26
2016-01-13 15:29:26
2016-01-13 15:30:26
2016-01-13 15:31:26
2016-01-13 15:32:26
2016-01-13 15:33:26
2016-01-13 15:34:26
2016-01-13 15:35:26
2016-01-13 15:36:26
2016-01-13 15:37:26
2016-01-13 15:38:26
2016-01-13 15:39:26
2016-01-13 15:40:26
2016-01-13 15:41:26
2016-01-13 15:42:26
2016-01-13 15:43:26
2016-01-13 15:44:26
2016-01-13 15:45:26
2016-01-13 15:46:26	486.437	477.828
2016-01-13 15:47:26	492.582	483.49
2016-01-13 15:48:26	498.526	488.059
2016-01-13 15:49:26	502.639	490.484
2016-01-13 15:50:26	508.731	491.071
2016-01-13 15:51:26	515.101	490.223
2016-01-13 15:52:26	519.62	488.559
2016-01-13 15:53:26	523.504	485.694
2016-01-13 15:54:26	523.916	482.045
2016-01-13 15:55:26	525.088	478.383
2016-01-13 15:56:26	528.377	476.664
2016-01-13 15:57:26	534.757	478.133
2016-01-13 15:58:26	543.593	483.238
2016-01-13 15:59:26	556.665	492.52
2016-01-13 16:00:26	572.191	503.698
2016-01-13 16:01:26	586.81	514.466
2016-01-13 16:02:26	597.947	521.266
2016-01-13 16:03:26	603.143	523.492
2016-01-13 16:04:26	603.127	520.839
2016-01-13 16:05:26	597.266	513.39
2016-01-13 16:06:26	586.034	501.173
2016-01-13 16:07:26	567.503	483.567
2016-01-13 16:08:26	543.868	462.343
2016-01-13 16:09:26	520.326	440.004
2016-01-13 16:10:26	499.517	419.547
2016-01-13 16:11:26	481.386	401.991
2016-01-13 16:12:26	464.673	387.26
2016-01-13 16:13:26	452.603	374.671
2016-01-13 16:14:26	441.743	364.299
2016-01-13 16:15:26	432.592	355.027
2016-01-13 16:16:26	425.346	346.997
2016-01-13 16:17:26	418.766	339.751
2016-01-13 16:18:26	413.319	333.284
2016-01-13 16:19:26	407.144	327.565
2016-01-13 16:20:26	402.473	322.714
2016-01-13 16:21:26	397.715	318.605
2016-01-13 16:22:26	393.567	315.232
2016-01-13 16:23:26	392.128	312.484
2016-01-13 16:24:26	391.366	310.448
2016-01-13 16:25:26	390.42	309.097
2016-01-13 16:26:26	391.143	308.46
2016-01-13 16:27:26	392.089	308.798
2016-01-13 16:28:26	395.485	310.887
2016-01-13 16:29:26	399.055	314.208
2016-01-13 16:30:26	401.277	317.117
2016-01-13 16:31:26	401.518	319.71
2016-01-13 16:32:26	399.846	321.976
2016-01-13 16:33:26	399.146	323.959
2016-01-13 16:34:26	397.638	325.132
2016-01-13 16:35:26	394.373	324.646
2016-01-13 16:36:26	394.401	323.255
2016-01-13 16:37:26	392.32	321.246
2016-01-13 16:38:26	394.337	320.228
2016-01-13 16:39:26	396.168	320.015
2016-01-13 16:40:26	400.017	320.28
2016-01-13 16:41:26	402.944	320.747
2016-01-13 16:42:26	405.399	321.504
2016-01-13 16:43:26	407.269	322.975
2016-01-13 16:44:26	408.488	324.969
2016-01-13 16:45:26	410.14	327.268
2016-01-13 16:46:26	410.869	329.202
2016-01-13 16:47:26	411.941	331.626
2016-01-13 16:48:26	412.792	334.521
2016-01-13 16:49:26	416.377	338.39
2016-01-13 16:50:26	421.641	342.175
2016-01-13 16:51:26	425.601	345.403
2016-01-13 16:52:26	428.941	347.357
2016-01-13 16:53:26	433.367	349.627
2016-01-13 16:54:26	438.522	352.002
2016-01-13 16:55:26	441.993	354.158
2016-01-13 16:56:26	444.006	355.308
2016-01-13 16:57:26	442.944	355.047
2016-01-13 16:58:26	441.059	354.107
2016-01-13 16:59:26	437.735	352.956
2016-01-13 17:00:26	435.903	351.536
2016-01-13 17:01:26	433.167	349.034
2016-01-13 17:02:26	428.426	345.688
2016-01-13 17:03:26	422.268	341.71
2016-01-13 17:04:26	416.807	337.684
2016-01-13 17:05:26	413.566	333.962
2016-01-13 17:06:26	411.703	330.86
2016-01-13 17:07:26	409.467	328.171
2016-01-13 17:08:26	406.493	326.006
2016-01-13 17:09:26	404.292	324.493
2016-01-13 17:10:26	403.108	323.363
2016-01-13 17:11:26	401.987	322.731
2016-01-13 17:12:26	401.921	322.069
2016-01-13 17:13:26	401.691	321.889
2016-01-13 17:14:26	400.687	322.051
2016-01-13 17:15:26	400.72	322.809
2016-01-13 17:16:26	403.353	323.679
2016-01-13 17:17:26	404.286	324.756
2016-01-13 17:18:26	407.713	326.54
2016-01-13 17:19:26	412.398	329.189
2016-01-13 17:20:26	416.486	333.276
2016-01-13 17:21:26	422.164	339.328
2016-01-13 17:22:26	429.649	346.984
2016-01-13 17:23:26	438.136	354.553
2016-01-13 17:24:26	446.032	360.644
2016-01-13 17:25:26	450.111	364.204
2016-01-13 17:26:26	452.341	365.777
2016-01-13 17:27:26	452.74	365.215
2016-01-13 17:28:26	452.827	363.088
2016-01-13 17:29:26	451.871	358.694
2016-01-13 17:30:26	447.822	352.423
2016-01-13 17:31:26	443.06	346.702
2016-01-13 17:32:26	439.403	342.528
2016-01-13 17:33:26	437.636	341.09
2016-01-13 17:34:26	436.754	341.478
2016-01-13 17:35:26	437.952	343.97
2016-01-13 17:36:26	440.268	348.184
2016-01-13 17:37:26	444.631	352.721
2016-01-13 17:38:26	449.353	358.435
2016-01-13 17:39:26	454.962	364.735
2016-01-13 17:40:26	464.154	373.286
2016-01-13 17:41:26	477.888	385.015
2016-01-13 17:42:26	498.118	400.399
2016-01-13 17:43:26	522.6	418.778
2016-01-13 17:44:26	547.289	435.973
2016-01-13 17:45:26	568.537	452.406
2016-01-13 17:46:26	587.53	465.77
2016-01-13 17:47:26	603.029	476.903
2016-01-13 17:48:26	613.013	484.967
2016-01-13 17:49:26	615.969	489.11
2016-01-13 17:50:26	612.408	488.505
2016-01-13 17:51:26	603.147	482.769
2016-01-13 17:52:26	594.005	475.709
2016-01-13 17:53:26	587.088	468.915
2016-01-13 17:54:26	580.955	464.045
2016-01-13 17:55:26	575.147	459.634
2016-01-13 17:56:26	570.339	455.693
2016-01-13 17:57:26	566.954	451.944
2016-01-13 17:58:26	565.928	449.82
2016-01-13 17:59:26	566.632	449.315
2016-01-13 18:00:26	566.583	449.169
2016-01-13 18:01:26	565.588	449.309
2016-01-13 18:02:26	563.783	448.725
2016-01-13 18:03:26	561.685	448.627
2016-01-13 18:04:26	561.021	448.357
2016-01-13 18:05:26	562.322	448.477
2016-01-13 18:06:26	562.101	448.775
2016-01-13 18:07:26	560.674	448.95
2016-01-13 18:08:26	557.03	449.363
2016-01-13 18:09:26	555.227	450.81
2016-01-13 18:10:26	554.796	453.544
2016-01-13 18:11:26	557.317	456.527
2016-01-13 18:12:26	558.756	458.178
2016-01-13 18:13:26	556.94	458.514
2016-01-13 18:14:26	552.409	457.538
2016-01-13 18:15:26	547.886	455.365
2016-01-13 18:16:26	546.092	454.751
2016-01-13 18:17:26	543.399	453.413
2016-01-13 18:18:26	541.557	451.46
2016-01-13 18:19:26	536.889	448.952
2016-01-13 18:20:26	533.176	447.815
2016-01-13 18:21:26	531.41	447.717
2016-01-13 18:22:26	529.975	447.42
2016-01-13 18:23:26	530.388	447.382
2016-01-13 18:24:26	529.742	447.713
2016-01-13 18:25:26	531.45	449.525
2016-01-13 18:26:26	535.232	453.621
2016-01-13 18:27:26	542.239	460.306
2016-01-13 18:28:26	549.366	468.394
2016-01-13 18:29:26	555.976	476.934
2016-01-13 18:30:26	563.928	484.651
2016-01-13 18:31:26	567.227	489.678
2016-01-13 18:32:26	568.905	491.463
2016-01-13 18:33:26	566.461	490.935
2016-01-13 18:34:26	565.711	491.169
2016-01-13 18:35:26	561.392	488.271
2016-01-13 18:36:26	555.454	483.013
2016-01-13 18:37:26	549.897	476.909
2016-01-13 18:38:26	542.249	470.587
2016-01-13 18:39:26	537.858	464.749
2016-01-13 18:40:26	533.981	460.599
2016-01-13 18:41:26	532.062	457.77
2016-01-13 18:42:26	530.103	455.037
2016-01-13 18:43:26	527.722	452.748
2016-01-13 18:44:26	523.982	450.52
2016-01-13 18:45:26	520.48	448.807
2016-01-13 18:46:26	517.364	447.699
2016-01-13 18:47:26	514.778	447.414
2016-01-13 18:48:26	513.875	447.141
2016-01-13 18:49:26	512.925	446.417
2016-01-13 18:50:26	513.408	445.901
2016-01-13 18:51:26	513.65	445.201
2016-01-13 18:52:26	514.291	444.007
2016-01-13 18:53:26	514.179	441.454
2016-01-13 18:54:26	512.867	438.099
2016-01-13 18:55:26	510.677	433.828
2016-01-13 18:56:26	507.016	429.461
2016-01-13 18:57:26	503.078	424.885
2016-01-13 18:58:26	496.527	420.518
2016-01-13 18:59:26	490.695	416.372
2016-01-13 19:00:26	485.74	412.852
2016-01-13 19:01:26	481.394	410.788
2016-01-13 19:02:26	479.459	410.012
2016-01-13 19:03:26	477.602	409.322
2016-01-13 19:04:26	477.696	408.23
2016-01-13 19:05:26	477.079	407.104
2016-01-13 19:06:26	477.031	406.272
2016-01-13 19:07:26	479.105	405.907
2016-01-13 19:08:26	482.081	405.22
2016-01-13 19:09:26	483.121	403.974
2016-01-13 19:10:26	483.692	402.196
2016-01-13 19:11:26	485.01	400.898
2016-01-13 19:12:26	484.814	400.563
2016-01-13 19:13:26	484.982	400.886
2016-01-13 19:14:26	487.527	401.19
2016-01-13 19:15:26	487.558	401.075
2016-01-13 19:16:26	488.685	401.434
2016-01-13 19:17:26	490.14	402.327
2016-01-13 19:18:26	492.408	403.85
2016-01-13 19:19:26	494.532	405.637
2016-01-13 19:20:26	495.766	407.983
2016-01-13 19:21:26	500.099	411.624
2016-01-13 19:22:26	504.717	416.2
2016-01-13 19:23:26	509.018	420.312
2016-01-13 19:24:26	511.565	422.604
2016-01-13 19:25:26	512.396	423.23
2016-01-13 19:26:26	513.29	422.974
2016-01-13 19:27:26	513.123	422.5
2016-01-13 19:28:26	511.373	420.561
2016-01-13 19:29:26	506.402	416.52
2016-01-13 19:30:26	499.658	410.731
2016-01-13 19:31:26	492.939	405.26
2016-01-13 19:32:26	487.061	401.181
2016-01-13 19:33:26	482.411	397.802
2016-01-13 19:34:26	477.772	394.698
2016-01-13 19:35:26	477.386	390.807
2016-01-13 19:36:26	475.563	387.702
2016-01-13 19:37:26	475.184	385.286
2016-01-13 19:38:26	473.633	383.474
2016-01-13 19:39:26	472.264	381.415
2016-01-13 19:40:26	469.212	379.772
2016-01-13 19:41:26	466.749	378.411
2016-01-13 19:42:26	462.366	376.617
2016-01-13 19:43:26	458.851	375.052
2016-01-13 19:44:26	456.193	373.741
2016-01-13 19:45:26	454.527	372.655
2016-01-13 19:46:26	453.46	371.061
2016-01-13 19:47:26	452.414	369.612
2016-01-13 19:48:26	453.673	368.081
2016-01-13 19:49:26	454.26	366.627
2016-01-13 19:50:26	455.608	365.837
2016-01-13 19:51:26	455.659	365.931
2016-01-13 19:52:26	452.745	366.447
2016-01-13 19:53:26	450.652	366.949
2016-01-13 19:54:26	451.481	367.628
2016-01-13 19:55:26	453.258	369.17
2016-01-13 19:56:26	456.538	371.042
2016-01-13 19:57:26	458.98	373.499
2016-01-13 19:58:26	461.897	376.83
2016-01-13 19:59:26	468.111	381.201
2016-01-13 20:00:26	477.19	386.688
2016-01-13 20:01:26	485.689	391.608
2016-01-13 20:02:26	491.511	395.091
2016-01-13 20:03:26	495.353	396.245
2016-01-13 20:04:26	495.959	396.114
2016-01-13 20:05:26	496.423	395.284
2016-01-13 20:06:26	495.129	393.864
2016-01-13 20:07:26	491.255	389.902
2016-01-13 20:08:26	484.917	384.63
2016-01-13 20:09:26	478.808	379.772
2016-01-13 20:10:26	474.172	376.858
2016-01-13 20:11:26	472.076	375.948
2016-01-13 20:12:26	471.512	376.91
2016-01-13 20:13:26	470.787	378.666
2016-01-13 20:14:26	470.55	380.387
2016-01-13 20:15:26	470.009	382.546
2016-01-13 20:16:26	470.744	384.741
2016-01-13 20:17:26	471.923	387.207
2016-01-13 20:18:26	474.118	389.502
2016-01-13 20:19:26	476.413	392.435
2016-01-13 20:20:26	479.222	396.049
2016-01-13 20:21:26	485.604	401.521
2016-01-13 20:22:26	492.119	407.674
2016-01-13 20:23:26	499.969	414.395
2016-01-13 20:24:26	506.928	420.638
2016-01-13 20:25:26	514.64	427.047
2016-01-13 20:26:26	519.936	432.536
2016-01-13 20:27:26	521.856	436.699
2016-01-13 20:28:26	522.937	439.327
2016-01-13 20:29:26	522.886	439.376
2016-01-13 20:30:26	521.883	437.782
2016-01-13 20:31:26	519.328	434.59
2016-01-13 20:32:26	515.459	431.559
2016-01-13 20:33:26	511.468	428.62
2016-01-13 20:34:26	507.792	427.072
2016-01-13 20:35:26	506.7	426.52
2016-01-13 20:36:26	506.376	426.234
2016-01-13 20:37:26	505.894	425.876
2016-01-13 20:38:26	506.349	426.972
2016-01-13 20:39:26	508.272	429.023
2016-01-13 20:40:26	510.934	431.34
2016-01-13 20:41:26	511.188	432.577
2016-01-13 20:42:26	513.145	432.632
2016-01-13 20:43:26	512.587	432.088
2016-01-13 20:44:26	514.534	431.586
2016-01-13 20:45:26	516.849	431.361
2016-01-13 20:46:26	517.204	430.51
2016-01-13 20:47:26	518.63	429.401
2016-01-13 20:48:26	517.717	428.17
2016-01-13 20:49:26	517.602	427.949
2016-01-13 20:50:26	518.142	428.203
2016-01-13 20:51:26	518.203	428.965
2016-01-13 20:52:26	519.44	429.654
2016-01-13 20:53:26	519.466	429.901
2016-01-13 20:54:26	520.636	429.915
2016-01-13 20:55:26	520.573	429.973
2016-01-13 20:56:26	523.079	430.183
2016-01-13 20:57:26	524.546	430.467
2016-01-13 20:58:26	529.02	431.58
2016-01-13 20:59:26	535.633	434.39
2016-01-13 21:00:26	541.953	438.589
2016-01-13 21:01:26	547.332	442.809
2016-01-13 21:02:26	550.834	445.267
2016-01-13 21:03:26	551.471	446.313
2016-01-13 21:04:26	551.489	446.307
2016-01-13 21:05:26	553.351	445.558
2016-01-13 21:06:26	551.197	443.648
2016-01-13 21:07:26	545.397	439.911
2016-01-13 21:08:26	539.486	434.944
2016-01-13 21:09:26	534.538	431.514
2016-01-13 21:10:26	533.879	429.915
2016-01-13 21:11:26	531.91	429.084
2016-01-13 21:12:26	527.549	427.059
2016-01-13 21:13:26	524.475	423.965
2016-01-13 21:14:26	518.932	420.399
2016-01-13 21:15:26	512.825	415.396
2016-01-13 21:16:26	505.557	409.378
2016-01-13 21:17:26	493.958	401.01
2016-01-13 21:18:26	483.257	391.726
2016-01-13 21:19:26	472.789	382.992
2016-01-13 21:20:26	464.333	376.567
2016-01-13 21:21:26	457.444	372.562
2016-01-13 21:22:26	452.055	369.237
2016-01-13 21:23:26	446.809	366.982
2016-01-13 21:24:26	443.66	365.57
2016-01-13 21:25:26	442.18	365.88
2016-01-13 21:26:26	443.003	367.587
2016-01-13 21:27:26	443.72	369.704
2016-01-13 21:28:26	444.96	371.85
2016-01-13 21:29:26	445.574	373.216
2016-01-13 21:30:26	448.855	374.627
2016-01-13 21:31:26	453.275	375.794
2016-01-13 21:32:26	457.375	377.414
2016-01-13 21:33:26	460.949	378.83
2016-01-13 21:34:26	464.752	380.764
2016-01-13 21:35:26	470.017	382.788
2016-01-13 21:36:26	475.172	384.801
2016-01-13 21:37:26	479.888	387.172
2016-01-13 21:38:26	484.52	389.813
2016-01-13 21:39:26	487.662	393.202
2016-01-13 21:40:26	491.248	396.683
2016-01-13 21:41:26	495.106	400.405
2016-01-13 21:42:26	497.75	404.432
2016-01-13 21:43:26	500.615	408.525
2016-01-13 21:44:26	503.518	412.746
2016-01-13 21:45:26	510.394	418.479
2016-01-13 21:46:26	517.769	426.16
2016-01-13 21:47:26	529.077	436.061
2016-01-13 21:48:26	542.51	447.487
2016-01-13 21:49:26	556.143	459.807
2016-01-13 21:50:26	570.604	472.669
2016-01-13 21:51:26	586.437	486.763
2016-01-13 21:52:26	601.892	501.708
2016-01-13 21:53:26	616.692	516.034
2016-01-13 21:54:26	630.967	529.997
2016-01-13 21:55:26	646.994	542.244
2016-01-13 21:56:26	660.435	554.009
2016-01-13 21:57:26	673.711	563.67
2016-01-13 21:58:26	682.316	568.376
2016-01-13 21:59:26	683.142	566.4
2016-01-13 22:00:26	675.729	556.557
2016-01-13 22:01:26	663.128	542.856
2016-01-13 22:02:26	645.332	524.695
2016-01-13 22:03:26	622.646	504.125
2016-01-13 22:04:26	593.403	479.681
2016-01-13 22:05:26	562.372	454.327
2016-01-13 22:06:26	534.027	431.251
2016-01-13 22:07:26	511.682	412.779
2016-01-13 22:08:26	495.21	399.296
2016-01-13 22:09:26	481.944	388.621
2016-01-13 22:10:26	472.708	380.462
2016-01-13 22:11:26	463.676	373.859
2016-01-13 22:12:26	457.237	369.036
2016-01-13 22:13:26	451.934	365.397
2016-01-13 22:14:26	447.822	362.437
2016-01-13 22:15:26	444.859	359.712
2016-01-13 22:16:26	442.725	357.768
2016-01-13 22:17:26	439.405	355.996
2016-01-13 22:18:26	436.307	354.663
2016-01-13 22:19:26	435.129	353.209
2016-01-13 22:20:26	433.64	352.743
2016-01-13 22:21:26	434.568	352.247
2016-01-13 22:22:26	434.565	352.675
2016-01-13 22:23:26	436.648	353.929
2016-01-13 22:24:26	440.053	355.425
2016-01-13 22:25:26	442.408	356.709
2016-01-13 22:26:26	444.112	357.562
2016-01-13 22:27:26	446.048	358.243
2016-01-13 22:28:26	448.276	358.952
2016-01-13 22:29:26	449.755	359.84
2016-01-13 22:30:26	449.045	360.529
2016-01-13 22:31:26	447.539	360.596
2016-01-13 22:32:26	445.413	360.178
2016-01-13 22:33:26	446.986	360.259
2016-01-13 22:34:26	449.995	362.197
2016-01-13 22:35:26	455.257	365.427
2016-01-13 22:36:26	461.06	370.133
2016-01-13 22:37:26	469.913	375.913
2016-01-13 22:38:26	479.069	381.912
2016-01-13 22:39:26	487.654	386.843
2016-01-13 22:40:26	495.105	390.967
2016-01-13 22:41:26	500.208	393.79
2016-01-13 22:42:26	503.639	395.814
2016-01-13 22:43:26	507.21	397.549
2016-01-13 22:44:26	509.849	399.052
2016-01-13 22:45:26	511.521	400.439
2016-01-13 22:46:26	513.347	403.551
2016-01-13 22:47:26	522.158	411.872
2016-01-13 22:48:26	534.765	424.071
2016-01-13 22:49:26	550.652	437.662
2016-01-13 22:50:26	565.24	449.49
2016-01-13 22:51:26	573.888	458.302
2016-01-13 22:52:26	580.662	463.313
2016-01-13 22:53:26	581.793	464.313
2016-01-13 22:54:26	581.469	462.899
2016-01-13 22:55:26	574.983	456.931
2016-01-13 22:56:26	566.521	449.712
2016-01-13 22:57:26	555.687	441.887
2016-01-13 22:58:26	547.505	436.006
2016-01-13 22:59:26	538.732	430.651
2016-01-13 23:00:26	530.928	425.276
2016-01-13 23:01:26	522.382	419.69
2016-01-13 23:02:26	513.119	413.273
2016-01-13 23:03:26	503.325	404.973
2016-01-13 23:04:26	489.713	395.448
2016-01-13 23:05:26	476.382	384.398
2016-01-13 23:06:26	460.708	372.461
2016-01-13 23:07:26	448.301	360.629
2016-01-13 23:08:26	436.21	349.223
2016-01-13 23:09:26	426.621	339.388
2016-01-13 23:10:26	419.009	329.814
2016-01-13 23:11:26	411.249	321.268
2016-01-13 23:12:26	404.977	313.403
2016-01-13 23:13:26	400.531	306.854
2016-01-13 23:14:26	396.323	301.072
2016-01-13 23:15:26	391.979	296.027
2016-01-13 23:16:26	386.205	292.661
2016-01-13 23:17:26	380.448	289.541
2016-01-13 23:18:26	375.203	287.503
2016-01-13 23:19:26	373.299	286.111
2016-01-13 23:20:26	370.541	285.268
2016-01-13 23:21:26	369.078	284.47
2016-01-13 23:22:26	367.232	283.249
2016-01-13 23:23:26	366.459	282.012
2016-01-13 23:24:26	367.018	280.627
2016-01-13 23:25:26	368.933	279.603
2016-01-13 23:26:26	371.929	278.66
2016-01-13 23:27:26	372.374	277.459
2016-01-13 23:28:26	370.625	275.892
2016-01-13 23:29:26	369.161	274.24
2016-01-13 23:30:26	365.498	273.027
2016-01-13 23:31:26	363.589	272.25
2016-01-13 23:32:26	360.317	271.681
2016-01-13 23:33:26	357.938	270.582
2016-01-13 23:34:26	353.678	269.132
2016-01-13 23:35:26	350.778	267.75
2016-01-13 23:36:26	350.077	266.923
2016-01-13 23:37:26	349.431	267.007
2016-01-13 23:38:26	348.706	266.759
2016-01-13 23:39:26	348.232	266.785
2016-01-13 23:40:26	350.389	267.333
2016-01-13 23:41:26	351.997	268.746
2016-01-13 23:42:26	352.805	270.566
2016-01-13 23:43:26	352.989	271.404
2016-01-13 23:44:26	351.666	271.488
2016-01-13 23:45:26	352.763	271.206
2016-01-13 23:46:26	353.858	271.237
2016-01-13 23:47:26	353.849	270.694
2016-01-13 23:48:26	352.416	269.433
2016-01-13 23:49:26	351.445	267.965
2016-01-13 23:50:26	352.614	266.409
2016-01-13 23:51:26	353.98	265.573
2016-01-13 23:52:26	354.345	264.921
2016-01-13 23:53:26	354.039	264.517
2016-01-13 23:54:26	353.48	263.768
2016-01-13 23:55:26	353.624	263.972
2016-01-13 23:56:26	352.223	264.016
2016-01-13 23:57:26	351.126	264.378
2016-01-13 23:58:26	350.176	264.612
2016-01-13 23:59:26	348.728	264.982
2016-01-14 00:00:26	347.336	265.819
2016-01-14 00:01:26	348.385	266.793
2016-01-14 00:02:26	349.942	268.009
2016-01-14 00:03:26	354.352	269.237
2016-01-14 00:04:26	359.483	271.638
2016-01-14 00:05:26	367.402	275.341
2016-01-14 00:06:26	374.793	280.561
2016-01-14 00:07:26	384.435	288.279
2016-01-14 00:08:26	396.878	297.991
2016-01-14 00:09:26	413.852	311.103
2016-01-14 00:10:26	432.678	325.534
2016-01-14 00:11:26	448.654	339.474
2016-01-14 00:12:26	463.324	349.913
2016-01-14 00:13:26	470.945	356.178
2016-01-14 00:14:26	477.84	360.125
2016-01-14 00:15:26	477.923	360.366
2016-01-14 00:16:26	473.098	357.109
2016-01-14 00:17:26	463.491	348.758
2016-01-14 00:18:26	447.459	337.713
2016-01-14 00:19:26	430.671	326.124
2016-01-14 00:20:26	417.589	316.437
2016-01-14 00:21:26	406.93	308.606
2016-01-14 00:22:26	398.623	301.544
2016-01-14 00:23:26	391.825	295.619
2016-01-14 00:24:26	384.451	290.457
2016-01-14 00:25:26	379.027	286.387
2016-01-14 00:26:26	374.544	282.982
2016-01-14 00:27:26	369.777	280.273
2016-01-14 00:28:26	363.762	277.851
2016-01-14 00:29:26	359.61	276.351
2016-01-14 00:30:26	357.147	275.223
2016-01-14 00:31:26	354.785	273.848
2016-01-14 00:32:26	355.121	273.348
2016-01-14 00:33:26	355.156	273.135
2016-01-14 00:34:26	356.159	273.623
2016-01-14 00:35:26	357.173	273.614
2016-01-14 00:36:26	359.117	274.314
2016-01-14 00:37:26	360.995	275.325
2016-01-14 00:38:26	360.699	276.389
2016-01-14 00:39:26	360.32	277.362
2016-01-14 00:40:26	357.622	277.658
2016-01-14 00:41:26	355.748	277.228
2016-01-14 00:42:26	353.683	276.313
2016-01-14 00:43:26	352.347	275.413
2016-01-14 00:44:26	350.784	274.441
2016-01-14 00:45:26	349.236	272.839
2016-01-14 00:46:26	347.464	271.335
2016-01-14 00:47:26	346.273	270.386
2016-01-14 00:48:26	345.512	269.774
2016-01-14 00:49:26	346.397	269.59
2016-01-14 00:50:26	347.874	270.033
2016-01-14 00:51:26	349.184	270.834
2016-01-14 00:52:26	350.807	271.83
2016-01-14 00:53:26	351.585	272.937
2016-01-14 00:54:26	354.46	274.477
2016-01-14 00:55:26	355.607	276.328
2016-01-14 00:56:26	359.027	279.548
2016-01-14 00:57:26	364.007	284.791
2016-01-14 00:58:26	371.185	291.577
2016-01-14 00:59:26	378.007	298.249
2016-01-14 01:00:26	383.736	303.532
2016-01-14 01:01:26	387.537	306.874
2016-01-14 01:02:26	391.245	308.554
2016-01-14 01:03:26	393.239	308.738
2016-01-14 01:04:26	392.895	307.419
2016-01-14 01:05:26	390.153	304.017
2016-01-14 01:06:26	383.789	298.362
2016-01-14 01:07:26	378.81	292.375
2016-01-14 01:08:26	375.133	287.309
2016-01-14 01:09:26	370.961	283.612
2016-01-14 01:10:26	365.755	280.316
2016-01-14 01:11:26	361.243	278.181
2016-01-14 01:12:26	360.372	276.818
2016-01-14 01:13:26	359.873	276.009
2016-01-14 01:14:26	356.649	276.064
2016-01-14 01:15:26	354.924	276.115
2016-01-14 01:16:26	353.901	276.217
2016-01-14 01:17:26	354.999	276.83
2016-01-14 01:18:26	356.17	278.364
2016-01-14 01:19:26	358.924	280.264
2016-01-14 01:20:26	360.37	282.56
2016-01-14 01:21:26	361.267	284.457
2016-01-14 01:22:26	364.121	286.293
2016-01-14 01:23:26	364.281	287.362
2016-01-14 01:24:26	365.135	288.202
2016-01-14 01:25:26	366.415	289.705
2016-01-14 01:26:26	367.598	291.74
2016-01-14 01:27:26	371.146	295.26
2016-01-14 01:28:26	375.263	297.954
2016-01-14 01:29:26	378.808	300.559
2016-01-14 01:30:26	380.443	302.565
2016-01-14 01:31:26	381.37	304.953
2016-01-14 01:32:26	382.821	307.709
2016-01-14 01:33:26	382.422	309.424
2016-01-14 01:34:26	384.018	310.532
2016-01-14 01:35:26	384.139	310.789
2016-01-14 01:36:26	384.736	310.841
2016-01-14 01:37:26	384.785	310.075
2016-01-14 01:38:26	384.148	307.923
2016-01-14 01:39:26	384.941	304.862
2016-01-14 01:40:26	384.125	300.544
2016-01-14 01:41:26	382.177	295.891
2016-01-14 01:42:26	379.584	290.549
2016-01-14 01:43:26	375.254	284.827
2016-01-14 01:44:26	369.865	278.717
2016-01-14 01:45:26	364.549	273.235
2016-01-14 01:46:26	361.957	269.327
2016-01-14 01:47:26	358.332	266.498
2016-01-14 01:48:26	355.516	264.56
2016-01-14 01:49:26	352.057	263.424
2016-01-14 01:50:26	349.763	262.912
2016-01-14 01:51:26	345.849	261.978
2016-01-14 01:52:26	345.262	261.839
2016-01-14 01:53:26	342.904	261.374
2016-01-14 01:54:26	341.722	261.272
2016-01-14 01:55:26	340.429	261.046
2016-01-14 01:56:26	339.49	261.111
2016-01-14 01:57:26	341.087	261.455
2016-01-14 01:58:26	340.432	261.275
2016-01-14 01:59:26	339.592	261.027
2016-01-14 02:00:26	338.168	260.508
2016-01-14 02:01:26	338.424	260.066
2016-01-14 02:02:26	338.404	260.136
2016-01-14 02:03:26	338.295	259.765
2016-01-14 02:04:26	336.344	259.846
2016-01-14 02:05:26	333.85	259.566
2016-01-14 02:06:26	331.509	259.644
2016-01-14 02:07:26	331.213	259.387
2016-01-14 02:08:26	331.393	259.241
2016-01-14 02:09:26	333.109	259.652
2016-01-14 02:10:26	333.657	259.876
2016-01-14 02:11:26	332.986	260.193
2016-01-14 02:12:26	334.951	260.184
2016-01-14 02:13:26	335.229	260.532
2016-01-14 02:14:26	338.026	261.397
2016-01-14 02:15:26	338.336	262.354
2016-01-14 02:16:26	339.148	262.829
2016-01-14 02:17:26	337.84	262.967
2016-01-14 02:18:26	338.587	263.223
2016-01-14 02:19:26	336.8	263.941
2016-01-14 02:20:26	336.157	265.12
2016-01-14 02:21:26	338.504	265.945
2016-01-14 02:22:26	339.065	265.832
2016-01-14 02:23:26	340.552	265.831
2016-01-14 02:24:26	340.036	265.902
2016-01-14 02:25:26	340.789	266.85
2016-01-14 02:26:26	341.453	267.992
2016-01-14 02:27:26	343.808	269.324
2016-01-14 02:28:26	347.133	271.105
2016-01-14 02:29:26	351.081	274.112
2016-01-14 02:30:26	356.334	278.5
2016-01-14 02:31:26	363.183	283.617
2016-01-14 02:32:26	371.344	289.341
2016-01-14 02:33:26	380.502	296.192
2016-01-14 02:34:26	389.275	302.276
2016-01-14 02:35:26	395.568	306.934
2016-01-14 02:36:26	398.121	309.121
2016-01-14 02:37:26	397.107	309.182
2016-01-14 02:38:26	393.167	307.616
2016-01-14 02:39:26	388.861	304.12
2016-01-14 02:40:26	381.475	299.206
2016-01-14 02:41:26	372.644	292.573
2016-01-14 02:42:26	364.62	285.902
2016-01-14 02:43:26	355.585	280.378
2016-01-14 02:44:26	351.322	276.532
2016-01-14 02:45:26	348.102	273.362
2016-01-14 02:46:26	346.014	271.208
2016-01-14 02:47:26	344.317	269.929
2016-01-14 02:48:26	343.003	269.168
[truncated: 1,679 more rows]

## Sheet: Subject 2 Snack Session
Time	Calc VO2 (mL)	Calc VCO2 (mL)
2016-01-06 17:37:04	468.889	370.959
2016-01-06 17:38:04	463.294	366.654
2016-01-06 17:39:04	459.133	363.428
2016-01-06 17:40:04	457.091	361.782
2016-01-06 17:41:04	457.107	361.817
2016-01-06 17:42:04	459.464	363.188
2016-01-06 17:43:04	464.836	366.983
2016-01-06 17:44:04	473.854	373.611
2016-01-06 17:45:04	484.331	381.804
2016-01-06 17:46:04	495.81	391.033
2016-01-06 17:47:04	508.148	400.832
2016-01-06 17:48:04	521.314	411.317
2016-01-06 17:49:04	532.497	421.19
2016-01-06 17:50:04	542.342	430.009
2016-01-06 17:51:04	548.78	437.293
2016-01-06 17:52:04	553.101	442.075
2016-01-06 17:53:04	554.034	445.605
2016-01-06 17:54:04	555.838	449.251
2016-01-06 17:55:04	558.631	454.46
2016-01-06 17:56:04	561.832	459.631
2016-01-06 17:57:04	565.52	465.547
2016-01-06 17:58:04	567.664	471.074
2016-01-06 17:59:04	569.158	476.317
2016-01-06 18:00:04	569.378	481.132
2016-01-06 18:01:04	570.503	485.946
2016-01-06 18:02:04	570.496	490.181
2016-01-06 18:03:04	569.538	492.206
2016-01-06 18:04:04	566.052	492.466
2016-01-06 18:05:04	561.759	490.416
2016-01-06 18:06:04	555.576	486.903
2016-01-06 18:07:04	548.382	481.486
2016-01-06 18:08:04	538.967	474.956
2016-01-06 18:09:04	528.173	467.084
2016-01-06 18:10:04	516.74	458.625
2016-01-06 18:11:04	505.337	450.17
2016-01-06 18:12:04	495.358	442.426
2016-01-06 18:13:04	486.661	435.872
2016-01-06 18:14:04	481.314	431.363
2016-01-06 18:15:04	478.106	428.854
2016-01-06 18:16:04	477.406	427.728
2016-01-06 18:17:04	477.816	427.263
2016-01-06 18:18:04	479.451	427.187
2016-01-06 18:19:04	481.874	427.524
2016-01-06 18:20:04	485.94	428.659
2016-01-06 18:21:04	489.997	430.557
2016-01-06 18:22:04	494.732	433.168
2016-01-06 18:23:04	500.248	436.237
2016-01-06 18:24:04	506.477	439.798
2016-01-06 18:25:04	514.619	444.431
2016-01-06 18:26:04	525.46	451.032
2016-01-06 18:27:04	540.793	460.723
2016-01-06 18:28:04	559.459	474.664
2016-01-06 18:29:04	583.299	492.849
2016-01-06 18:30:04	613.608	516.167
2016-01-06 18:31:04	648.987	542.937
2016-01-06 18:32:04	687.214	572.613
2016-01-06 18:33:04	723.814	601.915
2016-01-06 18:34:04	756.783	628.963
2016-01-06 18:35:04	783.127	651.528
2016-01-06 18:36:04	800.749	665.807
2016-01-06 18:37:04	807.816	670.639
2016-01-06 18:38:04	801.126	663.983
2016-01-06 18:39:04	783.036	648.942
2016-01-06 18:40:04	755.911	626.474
2016-01-06 18:41:04	724.751	600.42
2016-01-06 18:42:04	690.518	571.668
2016-01-06 18:43:04	655.694	543.007
2016-01-06 18:44:04	621.713	516.559
2016-01-06 18:45:04	592.377	494.753
2016-01-06 18:46:04	569.133	478.32
2016-01-06 18:47:04	550.344	465.485
2016-01-06 18:48:04	534.642	455.364
2016-01-06 18:49:04	521.193	447.1
2016-01-06 18:50:04	511.53	441.428
2016-01-06 18:51:04	504.793	436.971
2016-01-06 18:52:04	499.538	433.032
2016-01-06 18:53:04	494.595	428.708
2016-01-06 18:54:04	489.43	424.074
2016-01-06 18:55:04	484.387	419.359
2016-01-06 18:56:04	479.863	415.18
2016-01-06 18:57:04	475.527	411.285
2016-01-06 18:58:04	471.712	407.526
2016-01-06 18:59:04	468.16	403.902
2016-01-06 19:00:04	466.843	400.941
2016-01-06 19:01:04	465.259	398.64
2016-01-06 19:02:04	463.352	396.559
2016-01-06 19:03:04	461.862	395.128
2016-01-06 19:04:04	462.272	393.915
2016-01-06 19:05:04	464.207	393.251
2016-01-06 19:06:04	464.074	392.019
2016-01-06 19:07:04	464	391.129
2016-01-06 19:08:04	462.682	389.908
2016-01-06 19:09:04	462.169	388.866
2016-01-06 19:10:04	461.48	387.593
2016-01-06 19:11:04	460.856	385.947
2016-01-06 19:12:04	460.252	384.241
2016-01-06 19:13:04	458.533	382.329
2016-01-06 19:14:04	459.079	381.627
2016-01-06 19:15:04	459.966	381.058
2016-01-06 19:16:04	460.805	381.095
2016-01-06 19:17:04	461.217	380.182
2016-01-06 19:18:04	461.747	379.444
2016-01-06 19:19:04	463.198	378.934
2016-01-06 19:20:04	463.969	378.989
2016-01-06 19:21:04	464.668	378.952
2016-01-06 19:22:04	463.823	377.977
2016-01-06 19:23:04	461.898	376.849
2016-01-06 19:24:04	459.809	375.652
2016-01-06 19:25:04	457.843	375.193
2016-01-06 19:26:04	456.231	375.165
2016-01-06 19:27:04	453.486	374.936
2016-01-06 19:28:04	450.043	374.014
2016-01-06 19:29:04	447.035	372.693
2016-01-06 19:30:04	444.796	371.548
2016-01-06 19:31:04	444.253	370.692
2016-01-06 19:32:04	444.075	370.024
2016-01-06 19:33:04	444.004	369.798
2016-01-06 19:34:04	444.059	369.788
2016-01-06 19:35:04	444.213	370.515
2016-01-06 19:36:04	446.551	372.091
2016-01-06 19:37:04	449.17	374.315
2016-01-06 19:38:04	453.526	376.824
2016-01-06 19:39:04	456.123	379.455
2016-01-06 19:40:04	459.74	382.047
2016-01-06 19:41:04	463.289	384.506
2016-01-06 19:42:04	467.312	386.688
2016-01-06 19:43:04	471.92	389.07
2016-01-06 19:44:04	476.176	391.997
2016-01-06 19:45:04	482.405	395.98
2016-01-06 19:46:04	488.634	401.125
2016-01-06 19:47:04	496.946	407.273
2016-01-06 19:48:04	506.101	415.213
2016-01-06 19:49:04	519.488	426.239
2016-01-06 19:50:04	536.578	440.471
2016-01-06 19:51:04	554.699	454.663
2016-01-06 19:52:04	568.428	465.795
2016-01-06 19:53:04	576.234	472.499
2016-01-06 19:54:04	579.714	475.881
2016-01-06 19:55:04	580.214	476.427
2016-01-06 19:56:04	577.606	473.571
2016-01-06 19:57:04	569.441	466.486
2016-01-06 19:58:04	555.427	455.206
2016-01-06 19:59:04	539.353	442.395
2016-01-06 20:00:04	524.655	430.911
2016-01-06 20:01:04	513.751	421.939
2016-01-06 20:02:04	505.299	415.239
2016-01-06 20:03:04	497.964	409.549
2016-01-06 20:04:04	490.98	404.841
2016-01-06 20:05:04	483.901	400.328
2016-01-06 20:06:04	479.171	396.504
2016-01-06 20:07:04	475.247	393.394
2016-01-06 20:08:04	472.628	390.573
2016-01-06 20:09:04	469.727	387.993
2016-01-06 20:10:04	467.099	385.434
2016-01-06 20:11:04	464.159	383.208
2016-01-06 20:12:04	462.408	381.764
2016-01-06 20:13:04	460.977	380.631
2016-01-06 20:14:04	459.166	379.556
2016-01-06 20:15:04	457.085	378.241
2016-01-06 20:16:04	456.386	377.054
2016-01-06 20:17:04	455.755	375.699
2016-01-06 20:18:04	455.151	374.013
2016-01-06 20:19:04	454.435	372.432
2016-01-06 20:20:04	453.269	370.658
2016-01-06 20:21:04	452.85	369.527
2016-01-06 20:22:04	451.775	368.187
2016-01-06 20:23:04	451.184	366.887
2016-01-06 20:24:04	449.514	365.862
2016-01-06 20:25:04	448.942	365.555
2016-01-06 20:26:04	449.266	366.159
2016-01-06 20:27:04	451.086	366.698
2016-01-06 20:28:04	452.533	366.807
2016-01-06 20:29:04	452.884	365.893
2016-01-06 20:30:04	452.359	365.244
2016-01-06 20:31:04	451.448	364.701
2016-01-06 20:32:04	451.065	364.022
2016-01-06 20:33:04	450.703	363.091
2016-01-06 20:34:04	449.618	361.874
2016-01-06 20:35:04	447.495	360.831
2016-01-06 20:36:04	445.468	360.446
2016-01-06 20:37:04	444.702	360.721
2016-01-06 20:38:04	445.536	361.729
2016-01-06 20:39:04	446.044	362.575
2016-01-06 20:40:04	446.054	363.304
2016-01-06 20:41:04	444.199	363.644
2016-01-06 20:42:04	442.715	363.656
2016-01-06 20:43:04	441.683	363.613
2016-01-06 20:44:04	441.483	363.412
2016-01-06 20:45:04	442.048	363.179
2016-01-06 20:46:04	441.684	362.962
2016-01-06 20:47:04	442.313	363.32
2016-01-06 20:48:04	442.835	364.403
2016-01-06 20:49:04	445.508	366.302
2016-01-06 20:50:04	448.498	368.598
2016-01-06 20:51:04	450.712	370.788
2016-01-06 20:52:04	452.484	372.664
2016-01-06 20:53:04	452.609	373.802
2016-01-06 20:54:04	454.19	374.304
2016-01-06 20:55:04	455.325	374.421
2016-01-06 20:56:04	456.629	373.889
2016-01-06 20:57:04	456.139	372.595
2016-01-06 20:58:04	454.8	370.557
2016-01-06 20:59:04	453.027	368.451
2016-01-06 21:00:04	451.325	366.644
2016-01-06 21:01:04	449.126	365.215
2016-01-06 21:02:04	446.479	363.752
2016-01-06 21:03:04	443.476	362.107
2016-01-06 21:04:04	441.615	361.227
2016-01-06 21:05:04	440.934	361.43
2016-01-06 21:06:04	440.494	362.646
2016-01-06 21:07:04	440.642	364.033
2016-01-06 21:08:04	441.911	365.838
2016-01-06 21:09:04	446.365	368.498
2016-01-06 21:10:04	452.524	372.615
2016-01-06 21:11:04	461.695	378.1
2016-01-06 21:12:04	471.129	384.694
2016-01-06 21:13:04	482.474	391.696
2016-01-06 21:14:04	494.833	399.946
2016-01-06 21:15:04	509.878	410.023
2016-01-06 21:16:04	525.567	422.319
2016-01-06 21:17:04	538.42	433.955
2016-01-06 21:18:04	546.078	442.856
2016-01-06 21:19:04	547.74	447.534
2016-01-06 21:20:04	546.42	448.306
2016-01-06 21:21:04	541.235	445.753
2016-01-06 21:22:04	533.678	440.105
2016-01-06 21:23:04	521.218	431.318
2016-01-06 21:24:04	506.396	419.152
2016-01-06 21:25:04	490.767	405.799
2016-01-06 21:26:04	477.679	393.255
2016-01-06 21:27:04	466.589	383.372
2016-01-06 21:28:04	456.393	375.213
2016-01-06 21:29:04	447.949	369.27
2016-01-06 21:30:04	442.542	364.709
2016-01-06 21:31:04	439.404	361.741
2016-01-06 21:32:04	438.511	360.043
2016-01-06 21:33:04	438.345	359.367
2016-01-06 21:34:04	439.638	359.959
2016-01-06 21:35:04	442.122	361.127
2016-01-06 21:36:04	445.276	362.972
2016-01-06 21:37:04	449.155	364.639
2016-01-06 21:38:04	451.044	366.1
2016-01-06 21:39:04	451.582	367.098
2016-01-06 21:40:04	450.44	367.677
2016-01-06 21:41:04	449.358	367.958
2016-01-06 21:42:04	448.44	368.019
2016-01-06 21:43:04	447.377	367.865
2016-01-06 21:44:04	446.174	367.566
2016-01-06 21:45:04	444.515	367.446
2016-01-06 21:46:04	444.548	367.936
2016-01-06 21:47:04	445.918	368.704
2016-01-06 21:48:04	448.987	369.744
2016-01-06 21:49:04	451.861	371.26
2016-01-06 21:50:04	456.343	373.743
2016-01-06 21:51:04	462.974	377.875
2016-01-06 21:52:04	471.697	382.999
2016-01-06 21:53:04	480.621	389.335
2016-01-06 21:54:04	488.899	396.119
2016-01-06 21:55:04	499.412	404.785
2016-01-06 21:56:04	513.8	417.014
2016-01-06 21:57:04	532.24	432.686
2016-01-06 21:58:04	553.414	450.941
2016-01-06 21:59:04	574.796	469.097
2016-01-06 22:00:04	592.987	485.139
2016-01-06 22:01:04	608.712	498.835
2016-01-06 22:02:04	621.012	509.881
2016-01-06 22:03:04	630.766	518.533
2016-01-06 22:04:04	633.994	522.918
2016-01-06 22:05:04	633.114	522.868
2016-01-06 22:06:04	627.857	518.483
2016-01-06 22:07:04	619.81	511.247
2016-01-06 22:08:04	610.466	503.686
2016-01-06 22:09:04	602.45	497.465
2016-01-06 22:10:04	596.43	492.673
2016-01-06 22:11:04	589.908	487.809
2016-01-06 22:12:04	584.484	482.957
2016-01-06 22:13:04	578.591	478.38
2016-01-06 22:14:04	572.495	474.373
2016-01-06 22:15:04	566.294	471.448
2016-01-06 22:16:04	563.18	469.206
2016-01-06 22:17:04	561.364	466.745
2016-01-06 22:18:04	559.434	463.999
2016-01-06 22:19:04	557.721	461.357
2016-01-06 22:20:04	556.622	459.159
2016-01-06 22:21:04	556.502	457.21
2016-01-06 22:22:04	556.119	455.991
2016-01-06 22:23:04	556.999	455.469
2016-01-06 22:24:04	557.126	456.314
2016-01-06 22:25:04	557.296	458.47
2016-01-06 22:26:04	559.041	462.259
2016-01-06 22:27:04	563.527	467.855
2016-01-06 22:28:04	572.135	477.501
2016-01-06 22:29:04	583.632	491.025
2016-01-06 22:30:04	597.852	506.95
2016-01-06 22:31:04	614.302	524.03
2016-01-06 22:32:04	634.107	542.272
2016-01-06 22:33:04	657.892	562.299
2016-01-06 22:34:04	679.869	580.671
2016-01-06 22:35:04	696.634	594.238
2016-01-06 22:36:04	702.766	599.006
2016-01-06 22:37:04	701.564	596.128
2016-01-06 22:38:04	693.637	587.639
2016-01-06 22:39:04	680.905	575.483
2016-01-06 22:40:04	663.13	560.171
2016-01-06 22:41:04	639.298	540.805
2016-01-06 22:42:04	615.988	521.409
2016-01-06 22:43:04	594.806	504.476
2016-01-06 22:44:04	580.493	493.459
2016-01-06 22:45:04	570.28	486.375
2016-01-06 22:46:04	564.487	482.949
2016-01-06 22:47:04	561.803	482.08
2016-01-06 22:48:04	562.767	483.651
2016-01-06 22:49:04	567.33	487.488
2016-01-06 22:50:04	575.456	493.7
2016-01-06 22:51:04	587.541	503.629
2016-01-06 22:52:04	603.62	516.405
2016-01-06 22:53:04	623.718	531.738
2016-01-06 22:54:04	643.637	546.631
2016-01-06 22:55:04	662.888	560.825
2016-01-06 22:56:04	678.624	573.89
2016-01-06 22:57:04	694.974	588.089
2016-01-06 22:58:04	712.514	604.44
2016-01-06 22:59:04	727.596	617.636
2016-01-06 23:00:04	736.449	625.556
2016-01-06 23:01:04	733.868	624.996
2016-01-06 23:02:04	725.151	620.209
2016-01-06 23:03:04	710.648	611.277
2016-01-06 23:04:04	694.458	599.51
2016-01-06 23:05:04	675.267	584.191
2016-01-06 23:06:04	650.898	564.412
2016-01-06 23:07:04	623.874	543.073
2016-01-06 23:08:04	596.088	521.209
2016-01-06 23:09:04	573.324	502.724
2016-01-06 23:10:04	555.864	486.717
2016-01-06 23:11:04	542.113	474.123
2016-01-06 23:12:04	531.919	464.36
2016-01-06 23:13:04	521.635	455.876
2016-01-06 23:14:04	513.572	447.646
2016-01-06 23:15:04	505.952	438.896
2016-01-06 23:16:04	499.515	430.819
2016-01-06 23:17:04	493.23	423.411
2016-01-06 23:18:04	486.545	416.029
2016-01-06 23:19:04	480.136	408.085
2016-01-06 23:20:04	471.844	398.197
2016-01-06 23:21:04	463.51	386.78
2016-01-06 23:22:04	453.946	374.697
2016-01-06 23:23:04	445.622	364.051
2016-01-06 23:24:04	437.967	354.715
2016-01-06 23:25:04	432.6	346.485
2016-01-06 23:26:04	427.945	339.259
2016-01-06 23:27:04	424.801	333.371
2016-01-06 23:28:04	421.96	329.017
2016-01-06 23:29:04	418.574	326.192
2016-01-06 23:30:04	415.175	324.68
2016-01-06 23:31:04	412.257	324.038
2016-01-06 23:32:04	410.948	323.732
2016-01-06 23:33:04	409.72	324.107
2016-01-06 23:34:04	410.434	325.406
2016-01-06 23:35:04	412.647	327.555
2016-01-06 23:36:04	416.176	330.668
2016-01-06 23:37:04	421.061	334.921
2016-01-06 23:38:04	426.493	340.453
2016-01-06 23:39:04	432.129	347.097
2016-01-06 23:40:04	439.186	355.918
2016-01-06 23:41:04	446.086	364.548
2016-01-06 23:42:04	452.478	372.192
2016-01-06 23:43:04	453.977	376.599
2016-01-06 23:44:04	454.796	378.862
2016-01-06 23:45:04	455.277	379.107
2016-01-06 23:46:04	454.531	376.864
2016-01-06 23:47:04	451.123	372.189
2016-01-06 23:48:04	444.007	364.123
2016-01-06 23:49:04	435.071	355.128
2016-01-06 23:50:04	424.588	346.092
2016-01-06 23:51:04	416.767	339.503
2016-01-06 23:52:04	410.035	334.25
2016-01-06 23:53:04	404.6	329.916
2016-01-06 23:54:04	398.85	326.439
2016-01-06 23:55:04	394.807	323.513
2016-01-06 23:56:04	391.606	321.449
2016-01-06 23:57:04	390.229	319.648
2016-01-06 23:58:04	389.47	317.894
2016-01-06 23:59:04	389.52	316.245
2016-01-07 00:00:04	389.107	314.513
2016-01-07 00:01:04	387.95	313.305
2016-01-07 00:02:04	388.29	312.304
2016-01-07 00:03:04	389.444	311.687
2016-01-07 00:04:04	390.987	310.888
2016-01-07 00:05:04	391.195	310.56
2016-01-07 00:06:04	391.042	310.424
2016-01-07 00:07:04	389.48	310.205
2016-01-07 00:08:04	387.346	309.444
2016-01-07 00:09:04	384.348	308.177
2016-01-07 00:10:04	381.367	307.187
2016-01-07 00:11:04	378.379	306.382
2016-01-07 00:12:04	376.357	306.118
2016-01-07 00:13:04	375.531	305.294
2016-01-07 00:14:04	376.317	304.452
2016-01-07 00:15:04	378.776	304.058
2016-01-07 00:16:04	382.141	304.252
2016-01-07 00:17:04	385.836	304.69
2016-01-07 00:18:04	387.661	304.609
2016-01-07 00:19:04	388.79	305.305
2016-01-07 00:20:04	388.751	306.928
2016-01-07 00:21:04	388.975	309.254
2016-01-07 00:22:04	388.412	311.723
2016-01-07 00:23:04	387.141	313.871
2016-01-07 00:24:04	386.962	317.046
2016-01-07 00:25:04	387.983	321.337
2016-01-07 00:26:04	391.835	326.409
2016-01-07 00:27:04	395.943	330.887
2016-01-07 00:28:04	401.356	333.817
2016-01-07 00:29:04	407.632	337.011
2016-01-07 00:30:04	415.875	340.894
2016-01-07 00:31:04	424.408	345.819
2016-01-07 00:32:04	433.963	351.442
2016-01-07 00:33:04	445.786	358.535
2016-01-07 00:34:04	459.579	367.545
2016-01-07 00:35:04	473.798	377.58
2016-01-07 00:36:04	486.504	388.373
2016-01-07 00:37:04	501.288	401.585
2016-01-07 00:38:04	517.45	417.183
2016-01-07 00:39:04	533.164	431.655
2016-01-07 00:40:04	543.689	441.644
2016-01-07 00:41:04	547.215	446.111
2016-01-07 00:42:04	546.024	447.58
2016-01-07 00:43:04	542.356	446.251
2016-01-07 00:44:04	535.62	441.613
2016-01-07 00:45:04	522.633	431.285
2016-01-07 00:46:04	503.972	416.017
2016-01-07 00:47:04	484.443	399.206
2016-01-07 00:48:04	467.286	384.335
2016-01-07 00:49:04	452.734	371.543
2016-01-07 00:50:04	439.639	358.637
2016-01-07 00:51:04	427.559	346.569
2016-01-07 00:52:04	418.415	336.712
2016-01-07 00:53:04	410.261	329.391
2016-01-07 00:54:04	405.683	323.927
2016-01-07 00:55:04	400.828	319.557
2016-01-07 00:56:04	396.622	316.069
2016-01-07 00:57:04	391.951	312.836
2016-01-07 00:58:04	387.427	310.244
2016-01-07 00:59:04	383.896	308.029
2016-01-07 01:00:04	381.639	306.307
2016-01-07 01:01:04	381.466	304.667
2016-01-07 01:02:04	381.589	303.137
2016-01-07 01:03:04	382.351	301.836
2016-01-07 01:04:04	383.056	300.73
2016-01-07 01:05:04	384.455	300.002
2016-01-07 01:06:04	385.891	299.68
2016-01-07 01:07:04	388.135	300.011
2016-01-07 01:08:04	389.248	300.769
2016-01-07 01:09:04	390.112	301.896
2016-01-07 01:10:04	388.955	303.071
2016-01-07 01:11:04	388.821	304.453
2016-01-07 01:12:04	388.914	306.109
2016-01-07 01:13:04	391.65	308.837
2016-01-07 01:14:04	394.157	311.866
2016-01-07 01:15:04	397.111	314.98
2016-01-07 01:16:04	399.947	317.493
2016-01-07 01:17:04	403.741	320.561
2016-01-07 01:18:04	411.175	326.747
2016-01-07 01:19:04	419.1	334.127
2016-01-07 01:20:04	427.331	342.129
2016-01-07 01:21:04	430.145	346.555
2016-01-07 01:22:04	432.645	349.596
2016-01-07 01:23:04	431.955	350.51
2016-01-07 01:24:04	430.973	350.895
2016-01-07 01:25:04	427.787	349.141
2016-01-07 01:26:04	421.485	343.296
2016-01-07 01:27:04	413.971	335.111
2016-01-07 01:28:04	404.965	325.457
2016-01-07 01:29:04	398.927	318.36
2016-01-07 01:30:04	392.464	312.033
2016-01-07 01:31:04	388.675	307.795
2016-01-07 01:32:04	384.14	304.025
2016-01-07 01:33:04	381.232	301.816
2016-01-07 01:34:04	377.56	300.281
2016-01-07 01:35:04	375.216	299.716
2016-01-07 01:36:04	373.676	299.387
2016-01-07 01:37:04	372.337	299.341
2016-01-07 01:38:04	372.593	299.63
2016-01-07 01:39:04	372.862	300.183
2016-01-07 01:40:04	375.497	301.129
2016-01-07 01:41:04	376.587	301.698
2016-01-07 01:42:04	378.454	302.779
2016-01-07 01:43:04	378.701	304.35
2016-01-07 01:44:04	380.585	306.811
2016-01-07 01:45:04	383.072	309.095
2016-01-07 01:46:04	386.024	311.427
2016-01-07 01:47:04	388.971	313.827
2016-01-07 01:48:04	391.933	317.534
2016-01-07 01:49:04	398.926	323.941
2016-01-07 01:50:04	406.865	330.921
2016-01-07 01:51:04	416.179	337.906
2016-01-07 01:52:04	423.062	343.516
2016-01-07 01:53:04	430.436	349.974
2016-01-07 01:54:04	436.166	355.953
2016-01-07 01:55:04	440.562	360.087
2016-01-07 01:56:04	442.043	360.29
2016-01-07 01:57:04	439.407	356.632
2016-01-07 01:58:04	433.776	350.612
2016-01-07 01:59:04	426.813	343.541
2016-01-07 02:00:04	420.171	336.349
2016-01-07 02:01:04	412.312	328.103
2016-01-07 02:02:04	405.023	319.819
2016-01-07 02:03:04	398.37	312.986
2016-01-07 02:04:04	393.871	308.72
2016-01-07 02:05:04	389.916	305.644
2016-01-07 02:06:04	387.023	303.956
2016-01-07 02:07:04	384.822	303.113
2016-01-07 02:08:04	382.957	303.388
2016-01-07 02:09:04	382.244	304.031
2016-01-07 02:10:04	381.997	305.226
2016-01-07 02:11:04	381.925	306.397
2016-01-07 02:12:04	381.313	306.947
2016-01-07 02:13:04	381.549	307.258
2016-01-07 02:14:04	382.193	307.562
2016-01-07 02:15:04	382.928	308.142
2016-01-07 02:16:04	383.336	308.738
2016-01-07 02:17:04	383.996	309.616
2016-01-07 02:18:04	384.781	310.36
2016-01-07 02:19:04	387.352	311.653
2016-01-07 02:20:04	390.977	314.881
2016-01-07 02:21:04	395.604	319.193
2016-01-07 02:22:04	400.07	324.198
2016-01-07 02:23:04	404.427	327.695
2016-01-07 02:24:04	409.034	330.838
2016-01-07 02:25:04	410.904	332.277
2016-01-07 02:26:04	411.444	333.123
2016-01-07 02:27:04	409.453	332.735
2016-01-07 02:28:04	407.547	331.125
2016-01-07 02:29:04	404.598	328.438
2016-01-07 02:30:04	403.277	324.987
2016-01-07 02:31:04	401.643	321.905
2016-01-07 02:32:04	399.302	318.413
2016-01-07 02:33:04	396.936	315.698
2016-01-07 02:34:04	394.66	313.626
2016-01-07 02:35:04	393.902	312.76
2016-01-07 02:36:04	393.109	312.185
2016-01-07 02:37:04	390.858	311.019
2016-01-07 02:38:04	385.924	308.932
2016-01-07 02:39:04	380.857	306.832
2016-01-07 02:40:04	377.255	305.121
2016-01-07 02:41:04	376.396	304.358
2016-01-07 02:42:04	375.53	303.838
2016-01-07 02:43:04	373.744	302.483
2016-01-07 02:44:04	370.453	300.133
2016-01-07 02:45:04	368.676	298.055
2016-01-07 02:46:04	368.095	297.105
2016-01-07 02:47:04	367.539	296.504
2016-01-07 02:48:04	366.123	295.829
2016-01-07 02:49:04	364.69	294.793
2016-01-07 02:50:04	363.914	293.568
2016-01-07 02:51:04	362.416	292.138
2016-01-07 02:52:04	362.291	290.937
2016-01-07 02:53:04	361.512	290.086
2016-01-07 02:54:04	361.466	289.364
2016-01-07 02:55:04	361.636	289.025
2016-01-07 02:56:04	361.637	288.724
2016-01-07 02:57:04	360.222	288.637
2016-01-07 02:58:04	358.723	288.219
2016-01-07 02:59:04	358.139	288.025
2016-01-07 03:00:04	358.81	288.3
2016-01-07 03:01:04	359.823	288.763
2016-01-07 03:02:04	360.277	288.981
2016-01-07 03:03:04	361.297	289.64
2016-01-07 03:04:04	362.201	290.588
2016-01-07 03:05:04	364.294	291.682
2016-01-07 03:06:04	366.084	292.958
2016-01-07 03:07:04	368.057	294.688
2016-01-07 03:08:04	369.915	296.934
2016-01-07 03:09:04	372.123	299.612
2016-01-07 03:10:04	376.389	303.409
2016-01-07 03:11:04	383.299	309.645
2016-01-07 03:12:04	392.519	316.321
2016-01-07 03:13:04	399.605	322.633
2016-01-07 03:14:04	404.021	326.467
2016-01-07 03:15:04	405.963	328.983
2016-01-07 03:16:04	405.792	329.755
2016-01-07 03:17:04	403.811	329.143
2016-01-07 03:18:04	399.501	327.033
2016-01-07 03:19:04	394.436	322.761
2016-01-07 03:20:04	387.418	318.068
2016-01-07 03:21:04	381.504	314.245
2016-01-07 03:22:04	379.342	313.229
2016-01-07 03:23:04	381.883	316.024
2016-01-07 03:24:04	387.647	320.463
2016-01-07 03:25:04	394.343	326.4
2016-01-07 03:26:04	399.318	330.483
2016-01-07 03:27:04	402.056	333.847
2016-01-07 03:28:04	404.394	336.47
2016-01-07 03:29:04	409.499	339.588
2016-01-07 03:30:04	414.391	342.725
2016-01-07 03:31:04	414.91	342.517
2016-01-07 03:32:04	410.234	339.856
2016-01-07 03:33:04	404.073	334.96
2016-01-07 03:34:04	400.219	331.151
2016-01-07 03:35:04	397.39	326.701
2016-01-07 03:36:04	394.234	322.057
2016-01-07 03:37:04	388.572	316.096
2016-01-07 03:38:04	382.489	309.952
2016-01-07 03:39:04	379.271	304.727
2016-01-07 03:40:04	379.262	301.747
2016-01-07 03:41:04	379.947	300.389
2016-01-07 03:42:04	379.242	299.985
2016-01-07 03:43:04	377.456	299.959
2016-01-07 03:44:04	376.868	300.435
2016-01-07 03:45:04	376.336	300.903
2016-01-07 03:46:04	374.741	301.053
2016-01-07 03:47:04	371.994	300.773
2016-01-07 03:48:04	368.884	299.978
2016-01-07 03:49:04	366.503	298.798
2016-01-07 03:50:04	364.302	297.789
2016-01-07 03:51:04	363.341	297.327
2016-01-07 03:52:04	363.374	297.696
2016-01-07 03:53:04	365.256	298.999
2016-01-07 03:54:04	368.298	300.662
2016-01-07 03:55:04	373.163	303.114
2016-01-07 03:56:04	379.746	306.543
2016-01-07 03:57:04	386.799	311.707
2016-01-07 03:58:04	395.391	318.796
2016-01-07 03:59:04	405.208	327.657
2016-01-07 04:00:04	417.143	339.182
2016-01-07 04:01:04	434.127	354.866
2016-01-07 04:02:04	451.869	371.162
2016-01-07 04:03:04	469.302	386.076
2016-01-07 04:04:04	479.12	395.034
2016-01-07 04:05:04	486.245	399.887
2016-01-07 04:06:04	488.444	400.037
2016-01-07 04:07:04	486.051	396.103
2016-01-07 04:08:04	477.748	387.146
2016-01-07 04:09:04	462.979	371.981
2016-01-07 04:10:04	445.977	354.274
2016-01-07 04:11:04	426.19	336.307
2016-01-07 04:12:04	410.201	322.419
2016-01-07 04:13:04	395.402	310.499
2016-01-07 04:14:04	384.653	301.422
2016-01-07 04:15:04	375.646	293.969
2016-01-07 04:16:04	369.127	288.132
2016-01-07 04:17:04	363.165	283.507
2016-01-07 04:18:04	357.394	280.153
2016-01-07 04:19:04	352.211	277.368
2016-01-07 04:20:04	347.196	274.766
2016-01-07 04:21:04	344.048	272.449
2016-01-07 04:22:04	341.759	270.627
2016-01-07 04:23:04	341.112	269.306
2016-01-07 04:24:04	340.305	267.897
2016-01-07 04:25:04	339.825	266.968
2016-01-07 04:26:04	340.808	266.122
2016-01-07 04:27:04	342.828	266.19
2016-01-07 04:28:04	346.881	266.784
2016-01-07 04:29:04	348.69	267.747
2016-01-07 04:30:04	350.524	268.585
2016-01-07 04:31:04	351.745	269.596
2016-01-07 04:32:04	354.135	271.035
2016-01-07 04:33:04	355.248	272.282
2016-01-07 04:34:04	355.86	273.375
2016-01-07 04:35:04	356.4	274.547
2016-01-07 04:36:04	358.665	276.411
2016-01-07 04:37:04	362.181	279.049
2016-01-07 04:38:04	366.421	282.254
2016-01-07 04:39:04	370.055	285.885
2016-01-07 04:40:04	373.995	290.367
2016-01-07 04:41:04	379.445	294.861
2016-01-07 04:42:04	384.445	298.861
2016-01-07 04:43:04	388.944	301.362
2016-01-07 04:44:04	390.018	302.223
2016-01-07 04:45:04	391.48	302.046
2016-01-07 04:46:04	391.672	301.011
2016-01-07 04:47:04	391.716	299.351
2016-01-07 04:48:04	389.627	296.17
2016-01-07 04:49:04	386.617	293.129
2016-01-07 04:50:04	383.815	290.273
2016-01-07 04:51:04	382.334	288.969
2016-01-07 04:52:04	381.711	288.587
2016-01-07 04:53:04	381.977	289.179
2016-01-07 04:54:04	382.752	290.919
2016-01-07 04:55:04	384.204	293.094
2016-01-07 04:56:04	387.502	297.587
2016-01-07 04:57:04	391.088	303.184
2016-01-07 04:58:04	395.449	309.785
2016-01-07 04:59:04	396.567	314.693
2016-01-07 05:00:04	396.357	317.47
2016-01-07 05:01:04	393.767	318.458
2016-01-07 05:02:04	390.771	317.644
2016-01-07 05:03:04	386.14	315.704
2016-01-07 05:04:04	378.403	310.828
2016-01-07 05:05:04	369.95	304.177
2016-01-07 05:06:04	360.792	296.434
2016-01-07 05:07:04	354.313	290.246
2016-01-07 05:08:04	349.228	286.025
2016-01-07 05:09:04	345.048	282.497
2016-01-07 05:10:04	340.975	279.561
2016-01-07 05:11:04	337.109	276.793
2016-01-07 05:12:04	335.392	275.488
2016-01-07 05:13:04	335.195	275.288
2016-01-07 05:14:04	335.857	275.688
2016-01-07 05:15:04	336.445	276.001
2016-01-07 05:16:04	336.187	275.568
2016-01-07 05:17:04	336.138	275.575
2016-01-07 05:18:04	336.628	275.445
2016-01-07 05:19:04	337.586	275.503
2016-01-07 05:20:04	338.943	274.887
2016-01-07 05:21:04	338.511	273.8
2016-01-07 05:22:04	336.659	272.361
2016-01-07 05:23:04	334.228	271.235
2016-01-07 05:24:04	331.375	270.575
2016-01-07 05:25:04	329.429	270.39
2016-01-07 05:26:04	324.709	270.139
2016-01-07 05:27:04	320.557	270.428
2016-01-07 05:28:04	314.315	270.871
2016-01-07 05:29:04	309.24	271.623
2016-01-07 05:30:04	300.72	273.249
2016-01-07 05:31:04	293.248	277.186
2016-01-07 05:32:04	288.765	282.464
2016-01-07 05:33:04	288.678	287.737
2016-01-07 05:34:04	290.728	291.826
2016-01-07 05:35:04	288.757	292.395
2016-01-07 05:36:04	291.786	294.311
2016-01-07 05:37:04	298.019	296.002
2016-01-07 05:38:04	309.123	296.223
2016-01-07 05:39:04	319.945	293.903
2016-01-07 05:40:04	328.741	290.114
2016-01-07 05:41:04	332.653	286.11
2016-01-07 05:42:04	336.542	284.09
2016-01-07 05:43:04	341.257	283.225
2016-01-07 05:44:04	345.832	283.168
2016-01-07 05:45:04	348.556	283.363
2016-01-07 05:46:04	350.468	283.61
2016-01-07 05:47:04	352.509	283.856
2016-01-07 05:48:04	354.145	284.099
2016-01-07 05:49:04	356.214	284.444
2016-01-07 05:50:04	357.796	284.481
2016-01-07 05:51:04	359.728	284.289
2016-01-07 05:52:04	360.4	284.274
2016-01-07 05:53:04	361.666	284.869
2016-01-07 05:54:04	362.457	286.309
2016-01-07 05:55:04	366.071	289.978
2016-01-07 05:56:04	373.619	296.512
2016-01-07 05:57:04	382.766	304.12
2016-01-07 05:58:04	390.971	310.541
2016-01-07 05:59:04	395.629	314.925
2016-01-07 06:00:04	395.157	317.873
2016-01-07 06:01:04	398.091	320.662
2016-01-07 06:02:04	400.958	322.673
2016-01-07 06:03:04	400.917	322.496
2016-01-07 06:04:04	396.343	319.74
2016-01-07 06:05:04	388.659	314.027
2016-01-07 06:06:04	383.834	310.764
2016-01-07 06:07:04	380.384	308.434
2016-01-07 06:08:04	378.468	306.568
2016-01-07 06:09:04	376.353	304.858
2016-01-07 06:10:04	373.33	302.87
2016-01-07 06:11:04	371.188	300.657
2016-01-07 06:12:04	369.064	298.139
2016-01-07 06:13:04	369.745	295.508
2016-01-07 06:14:04	368.924	293.518
2016-01-07 06:15:04	369.549	292.258
2016-01-07 06:16:04	369.122	291.32
2016-01-07 06:17:04	368.558	291.18
2016-01-07 06:18:04	371.704	293.188
2016-01-07 06:19:04	375.824	296.705
2016-01-07 06:20:04	378.54	300.772
2016-01-07 06:21:04	381.724	305.041
2016-01-07 06:22:04	388.443	312.066
2016-01-07 06:23:04	398.559	322.392
2016-01-07 06:24:04	409.752	334.457
2016-01-07 06:25:04	421.211	347.048
2016-01-07 06:26:04	430.802	357.341
2016-01-07 06:27:04	439.136	366.633
2016-01-07 06:28:04	444.877	375.054
2016-01-07 06:29:04	452.23	384.356
2016-01-07 06:30:04	457.631	392.007
2016-01-07 06:31:04	462.995	397.696
2016-01-07 06:32:04	470.324	404.019
2016-01-07 06:33:04	480.664	412.899
2016-01-07 06:34:04	496.794	426.794
2016-01-07 06:35:04	519.578	445.781
2016-01-07 06:36:04	550.411	470.743
2016-01-07 06:37:04	584.632	498.595
2016-01-07 06:38:04	620.899	528.583
2016-01-07 06:39:04	657.47	559.856
2016-01-07 06:40:04	693.085	591.899
2016-01-07 06:41:04	723.476	618.251
2016-01-07 06:42:04	740.402	634.085
2016-01-07 06:43:04	743.575	637.979
2016-01-07 06:44:04	736.106	631.985
2016-01-07 06:45:04	721.822	619.362
2016-01-07 06:46:04	700.79	600.591
2016-01-07 06:47:04	674.678	576.976
2016-01-07 06:48:04	643.72	548.98
2016-01-07 06:49:04	613.752	521.841
2016-01-07 06:50:04	588.941	498.25
2016-01-07 06:51:04	570.209	480.061
2016-01-07 06:52:04	554.559	465.223
2016-01-07 06:53:04	542.077	453.618
2016-01-07 06:54:04	532.547	443.962
2016-01-07 06:55:04	525.407	436.828
2016-01-07 06:56:04	517.916	430.558
2016-01-07 06:57:04	514.981	428.908
2016-01-07 06:58:04	516.226	431.522
2016-01-07 06:59:04	519.086	435.33
2016-01-07 07:00:04	520.474	437.719
2016-01-07 07:01:04	518.6	436.265
2016-01-07 07:02:04	514.718	433.827
2016-01-07 07:03:04	507.769	429.501
2016-01-07 07:04:04	500.625	423.852
2016-01-07 07:05:04	488.798	414.232
2016-01-07 07:06:04	472.383	400.988
2016-01-07 07:07:04	455.477	386.298
2016-01-07 07:08:04	440.439	373.128
2016-01-07 07:09:04	430.402	363.347
2016-01-07 07:10:04	419.484	355.377
2016-01-07 07:11:04	413.549	349.63
2016-01-07 07:12:04	408.244	344.977
2016-01-07 07:13:04	406.179	341.914
2016-01-07 07:14:04	403.113	339.028
2016-01-07 07:15:04	400.479	336.238
2016-01-07 07:16:04	396.764	333.871
2016-01-07 07:17:04	394.201	332.387
2016-01-07 07:18:04	393.396	331.356
2016-01-07 07:19:04	390.671	329.258
2016-01-07 07:20:04	389.466	327.262
2016-01-07 07:21:04	386.671	325.574
2016-01-07 07:22:04	386.771	325.197
2016-01-07 07:23:04	388.173	325.507
2016-01-07 07:24:04	392.09	326.897
2016-01-07 07:25:04	394.666	328.496
2016-01-07 07:26:04	396.85	330.43
2016-01-07 07:27:04	400.683	333.31
2016-01-07 07:28:04	407.323	338.26
2016-01-07 07:29:04	418.298	345.792
2016-01-07 07:30:04	430.906	355.516
2016-01-07 07:31:04	443.182	366.328
2016-01-07 07:32:04	453.787	376.415
2016-01-07 07:33:04	462.724	384.837
2016-01-07 07:34:04	472.293	393.102
2016-01-07 07:35:04	481.219	400.48
2016-01-07 07:36:04	488.621	405.604
2016-01-07 07:37:04	492.004	407.406
2016-01-07 07:38:04	493.978	406.62
2016-01-07 07:39:04	493.574	404.887
2016-01-07 07:40:04	496.078	404.38
2016-01-07 07:41:04	499.83	406.284
2016-01-07 07:42:04	506.923	410.292
2016-01-07 07:43:04	514.677	415.772
2016-01-07 07:44:04	523.581	422.294
2016-01-07 07:45:04	532.73	429.172
2016-01-07 07:46:04	544.182	437.708
2016-01-07 07:47:04	557.579	449.582
2016-01-07 07:48:04	580.59	466.546
2016-01-07 07:49:04	607.91	486.316
2016-01-07 07:50:04	635.758	506.304
2016-01-07 07:51:04	661.36	524.497
2016-01-07 07:52:04	682.827	540.008
2016-01-07 07:53:04	698.712	552.317
2016-01-07 07:54:04	706.853	558.955
2016-01-07 07:55:04	708.756	559.923
2016-01-07 07:56:04	699.875	553.96
2016-01-07 07:57:04	685.137	543.709
2016-01-07 07:58:04	666.286	532.489
2016-01-07 07:59:04	653.883	523.954
2016-01-07 08:00:04	645.1	519.612
2016-01-07 08:01:04	643.967	519.483
2016-01-07 08:02:04	650.286	526.117
2016-01-07 08:03:04	659.329	535.221
2016-01-07 08:04:04	667.164	543.015
2016-01-07 08:05:04	671.247	547.613
2016-01-07 08:06:04	671.648	549.126
2016-01-07 08:07:04	666.859	546.753
2016-01-07 08:08:04	660.447	541.088
2016-01-07 08:09:04	651.603	533.731
2016-01-07 08:10:04	641.836	524.46
2016-01-07 08:11:04	629.05	514.783
2016-01-07 08:12:04	619.029	504.95
2016-01-07 08:13:04	611.028	497.111
2016-01-07 08:14:04	607.157	491.908
2016-01-07 08:15:04	604.755	489.024
2016-01-07 08:16:04	599.046	485.732
2016-01-07 08:17:04	590.414	479.296
2016-01-07 08:18:04	577.636	469.775
2016-01-07 08:19:04	565.684	459.007
2016-01-07 08:20:04	551.698	448.466
2016-01-07 08:21:04	538.815	437.991
2016-01-07 08:22:04	525.834	426.731
2016-01-07 08:23:04	511.537	415.478
2016-01-07 08:24:04	499.228	405.784
2016-01-07 08:25:04	490.69	399.645
2016-01-07 08:26:04	487.875	397.729
2016-01-07 08:27:04	491.246	399.813
2016-01-07 08:28:04	499.701	405.279
2016-01-07 08:29:04	510.693	414.627
2016-01-07 08:30:04	522.949	425.155
2016-01-07 08:31:04	534.27	434.926
2016-01-07 08:32:04	543.98	441.434
2016-01-07 08:33:04	552.677	447.468
2016-01-07 08:34:04	559.903	451.78
2016-01-07 08:35:04	561.253	452.841
2016-01-07 08:36:04	557.347	450.436
2016-01-07 08:37:04	548.32	444.136
2016-01-07 08:38:04	535.873	436.361
2016-01-07 08:39:04	524.595	428.331
2016-01-07 08:40:04	516.288	422.152
2016-01-07 08:41:04	509.821	417.387
2016-01-07 08:42:04	507.038	414.584
2016-01-07 08:43:04	508.187	414.867
2016-01-07 08:44:04	510.916	416.823
2016-01-07 08:45:04	515.982	420.146
2016-01-07 08:46:04	518.275	422.083
2016-01-07 08:47:04	522.989	424.076
2016-01-07 08:48:04	527.37	425.685
2016-01-07 08:49:04	531.374	426.503
2016-01-07 08:50:04	530.19	424.979
2016-01-07 08:51:04	524.752	419.498
2016-01-07 08:52:04	514.355	411.255
2016-01-07 08:53:04	503.613	401.97
2016-01-07 08:54:04	494.172	393.33
2016-01-07 08:55:04	485.904	385.102
2016-01-07 08:56:04	474.854	376.791
2016-01-07 08:57:04	461.522	368.512
2016-01-07 08:58:04	451.006	361.336
2016-01-07 08:59:04	442.915	356.499
2016-01-07 09:00:04	438.642	354.005
2016-01-07 09:01:04	438.482	355.22
2016-01-07 09:02:04	442.695	359.316
2016-01-07 09:03:04	444.809	364.659
2016-01-07 09:04:04	447.919	370.24
2016-01-07 09:05:04	450.981	375.2
2016-01-07 09:06:04	454.406	379.421
2016-01-07 09:07:04	459.211	382.994
2016-01-07 09:08:04	465.274	385.679
2016-01-07 09:09:04	468.971	386.547
2016-01-07 09:10:04	472.472	386.09
2016-01-07 09:11:04	475.474	387.461
2016-01-07 09:12:04	482.78	391.572
2016-01-07 09:13:04	494.73	396.986
2016-01-07 09:14:04	504.851	402.355
2016-01-07 09:15:04	512.193	405.894
2016-01-07 09:16:04	515.554	408.483
2016-01-07 09:17:04	517.577	411.358
2016-01-07 09:18:04	520.329	413.469
2016-01-07 09:19:04	522.964	414.254
2016-01-07 09:20:04	525.328	414.45
2016-01-07 09:21:04	527.922	416.051
2016-01-07 09:22:04	535.203	419.874
2016-01-07 09:23:04	541.664	424.58
2016-01-07 09:24:04	552.647	430.966
2016-01-07 09:25:04	563.976	438.652
2016-01-07 09:26:04	572.639	444.615
2016-01-07 09:27:04	575.772	447.701
2016-01-07 09:28:04	571.86	445.864
2016-01-07 09:29:04	562.596	440.221
2016-01-07 09:30:04	549.418	432.467
2016-01-07 09:31:04	537.813	424.368
2016-01-07 09:32:04	524.672	415.953
2016-01-07 09:33:04	509.403	405.115
2016-01-07 09:34:04	495.413	394.534
2016-01-07 09:35:04	484.326	386.458
2016-01-07 09:36:04	477.057	381.038
2016-01-07 09:37:04	469.709	376.322
2016-01-07 09:38:04	461.88	371.662
2016-01-07 09:39:04	454.233	365.852
2016-01-07 09:40:04	442.966	358.26
2016-01-07 09:41:04	431.001	349.338
2016-01-07 09:42:04	415.619	338.157
2016-01-07 09:43:04	399.425	325.114
2016-01-07 09:44:04
2016-01-07 09:45:04
2016-01-07 09:46:04
2016-01-07
2016-01-07
2016-01-07
2016-01-07
2016-01-07
2016-01-07
2016-01-07
2016-01-07
2016-01-07
2016-01-07
2016-01-07
2016-01-07
2016-01-07
2016-01-07
2016-01-07
2016-01-07
2016-01-07
2016-01-07
2016-01-07
2016-01-07
2016-01-07
2016-01-07
2016-01-07
2016-01-07
2016-01-07
2016-01-07
2016-01-07
2016-01-07
2016-01-07
2016-01-07
2016-01-07
2016-01-07
2016-01-07
2016-01-07
2016-01-07
2016-01-07
2016-01-07
2016-01-07
2016-01-07
2016-01-07
2016-01-07
2016-01-07
2016-01-07
2016-01-07
2016-01-07
2016-01-07
2016-01-07
2016-01-07
2016-01-07
2016-01-07
2016-01-07
2016-01-07
2016-01-07
2016-01-07
2016-01-07
2016-01-07
2016-01-07
2016-01-07
2016-01-07
2016-01-07
2016-01-07
2016-01-07 10:48:04
2016-01-07 10:49:04	409.233	346.843
2016-01-07 10:50:04	409.702	348.191
2016-01-07 10:51:04	411.444	349.963
2016-01-07 10:52:04	413.309	351.48
2016-01-07 10:53:04	416.481	354.235
2016-01-07 10:54:04	418.972	356.282
2016-01-07 10:55:04	420.598	358.646
2016-01-07 10:56:04	424.943	361.378
2016-01-07 10:57:04	427.752	364.388
2016-01-07 10:58:04	430.925	367.009
2016-01-07 10:59:04	434.767	369.298
2016-01-07 11:00:04	436.782	371.233
2016-01-07 11:01:04	440.466	372.674
2016-01-07 11:02:04	441.819	373.877
2016-01-07 11:03:04	444.49	374.586
2016-01-07 11:04:04	447.329	374.833
2016-01-07 11:05:04	452.345	375.29
2016-01-07 11:06:04	459.866	376.543
2016-01-07 11:07:04	467.195	377.388
2016-01-07 11:08:04	470.389	377.491
2016-01-07 11:09:04	471.978	376.773
2016-01-07 11:10:04	471.63	375.658
2016-01-07 11:11:04	470.543	374.622
2016-01-07 11:12:04	469.131	372.85
2016-01-07 11:13:04	464.405	369.707
2016-01-07 11:14:04	459.486	365
2016-01-07 11:15:04	454.255	359.678
2016-01-07 11:16:04	451.239	356.341
2016-01-07 11:17:04	449.494	353.561
2016-01-07 11:18:04	448.552	351.147
2016-01-07 11:19:04	446.711	347.771
2016-01-07 11:20:04	443.863	345.104
2016-01-07 11:21:04	440.441	342.977
2016-01-07 11:22:04	438.832	341.944
2016-01-07 11:23:04	438.191	341.797
2016-01-07 11:24:04	436.681	341.529
2016-01-07 11:25:04	436.331	342.606
2016-01-07 11:26:04	436.275	342.897
2016-01-07 11:27:04	438.571	344.251
2016-01-07 11:28:04	439.581	344.505
2016-01-07 11:29:04	440.69	345.837
2016-01-07 11:30:04	439.751	346.601
2016-01-07 11:31:04	437.984	347.436
2016-01-07 11:32:04	437.368	347.772
2016-01-07 11:33:04	437.057	347.899
2016-01-07 11:34:04	436.656	349.758
2016-01-07 11:35:04	437.987	352.348
2016-01-07 11:36:04	439.806	356.632
2016-01-07 11:37:04	443.742	360.992
2016-01-07 11:38:04	453.463	367.891
2016-01-07 11:39:04	467.33	376.742
2016-01-07 11:40:04	485.544	389.154
2016-01-07 11:41:04	506.669	403.72
2016-01-07 11:42:04	526.073	417.79
2016-01-07 11:43:04	543.891	428.585
2016-01-07 11:44:04	557.799	435.279
2016-01-07 11:45:04	567.63	438.588
2016-01-07 11:46:04	571.263	438.642
2016-01-07 11:47:04	568.096	436.331
2016-01-07 11:48:04	560.699	428.996
2016-01-07 11:49:04	547.918	418.225
2016-01-07 11:50:04	532.459	405.192
2016-01-07 11:51:04	516.34	394.248
2016-01-07 11:52:04	501.584	385.63
2016-01-07 11:53:04	488.62	378.41
2016-01-07 11:54:04	479.054	371.718
2016-01-07 11:55:04	470.665	365.061
2016-01-07 11:56:04	462.352	359.88
2016-01-07 11:57:04	454.847	356.042
2016-01-07 11:58:04	450.886	353.078
2016-01-07 11:59:04	448.645	350.357
2016-01-07 12:00:04	447.782	348.03
2016-01-07 12:01:04	446.272	346.053
2016-01-07 12:02:04	444.916	344.801
2016-01-07 12:03:04	444.988	344.075
2016-01-07 12:04:04	443.211	343.346
2016-01-07 12:05:04	441.368	342.141
2016-01-07 12:06:04	438.303	340.517
2016-01-07 12:07:04	435.278	339.268
2016-01-07 12:08:04	433.637	338.519
2016-01-07 12:09:04	430.065	337.825
2016-01-07 12:10:04	429.082	337.331
2016-01-07 12:11:04	426.552	336.549
2016-01-07 12:12:04	426.693	336.489
2016-01-07 12:13:04	427.714	337.941
2016-01-07 12:14:04	432.463	341.602
2016-01-07 12:15:04	438.265	345.91
2016-01-07 12:16:04	443.659	350.482
2016-01-07 12:17:04	450.361	354.421
2016-01-07 12:18:04	454.849	357.305
2016-01-07 12:19:04	459.918	360.04
2016-01-07 12:20:04	464.825	362.34
2016-01-07 12:21:04	469.174	363.844
2016-01-07 12:22:04	470.349	363.962
2016-01-07 12:23:04	470.293	363.685
2016-01-07 12:24:04	471.097	363.864
2016-01-07 12:25:04	471.023	364.364
2016-01-07 12:26:04	472.969	365.573
2016-01-07 12:27:04	475.768	367.831
2016-01-07 12:28:04	480.2	371.646
2016-01-07 12:29:04	489.714	377.63
2016-01-07 12:30:04	499.987	384.807
2016-01-07 12:31:04	510.736	391.986
2016-01-07 12:32:04	519.328	397.695
2016-01-07 12:33:04	527.996	403.822
2016-01-07 12:34:04	537.114	411.066
2016-01-07 12:35:04	546.949	418.358
2016-01-07 12:36:04	553.832	424.275
2016-01-07 12:37:04	557.312	426.564
2016-01-07 12:38:04	555.609	427.302
2016-01-07 12:39:04	552.95	427.233
2016-01-07 12:40:04	553.251	428.369
2016-01-07 12:41:04	552.545	428.838
2016-01-07 12:42:04	550.798	429.937
2016-01-07 12:43:04	549.601	431
2016-01-07 12:44:04	548.769	431.411
2016-01-07 12:45:04	548.641	432.127
2016-01-07 12:46:04	549.377	433.02
2016-01-07 12:47:04	551.665	434.694
2016-01-07 12:48:04	554.623	436.031
2016-01-07 12:49:04	558.332	438.171
2016-01-07 12:50:04	565.232	442.284
2016-01-07 12:51:04	573.346	447.261
2016-01-07 12:52:04	583.312	452.659
2016-01-07 12:53:04	591.657	457.975
2016-01-07 12:54:04	600.637	464.072
2016-01-07 12:55:04	610.734	471.766
2016-01-07 12:56:04	619.84	478.97
2016-01-07 12:57:04	624.154	484.191
2016-01-07 12:58:04	622.524	484.602
2016-01-07 12:59:04	616.664	481.672
2016-01-07 13:00:04	606.663	476.824
2016-01-07 13:01:04	597.283	470.535
2016-01-07 13:02:04	588.03	464.863
2016-01-07 13:03:04	576.822	455.619
2016-01-07 13:04:04	564.172	445.576
2016-01-07 13:05:04	553.572	435.826
2016-01-07 13:06:04	545.537	427.675
2016-01-07 13:07:04	537.475	421.019
2016-01-07 13:08:04	528.813	414.512
2016-01-07 13:09:04	520.586	408.185
2016-01-07 13:10:04	510.188	400.773
2016-01-07 13:11:04	500.635	393.702
2016-01-07 13:12:04	492.333	386.286
2016-01-07 13:13:04	483.301	380.315
2016-01-07 13:14:04	475.581	373.299
2016-01-07 13:15:04	466.109	365.032
2016-01-07 13:16:04	458.957	358.406
2016-01-07 13:17:04	453.862	353.426
2016-01-07 13:18:04	450.407	350.854
2016-01-07 13:19:04	447.688	349.407
2016-01-07 13:20:04	443.668	347.068
2016-01-07 13:21:04	440.796	345.332
2016-01-07 13:22:04	442.006	346.202
2016-01-07 13:23:04	445.34	348.073
2016-01-07 13:24:04	451.611	352.038
2016-01-07 13:25:04	455.942	356.477
2016-01-07 13:26:04	462.871	362.058
2016-01-07 13:27:04	474.969	371.939
2016-01-07 13:28:04	491.645	385.103
2016-01-07 13:29:04	510.279	401.729
2016-01-07 13:30:04	526.957	417.047
2016-01-07 13:31:04	541.385	430.319
2016-01-07 13:32:04	552.87	441.625
2016-01-07 13:33:04	563.431	451.795
2016-01-07 13:34:04	573.194	459.501
2016-01-07 13:35:04	576.182	462.335
2016-01-07 13:36:04	577.031	462.229
2016-01-07 13:37:04	574.74	460.125
2016-01-07 13:38:04	573.97	459.805
2016-01-07 13:39:04	576.345	461.442
2016-01-07 13:40:04	580.154	463.604
2016-01-07 13:41:04	582.065	464.387
2016-01-07 13:42:04	580.791	463.078
2016-01-07 13:43:04	578.526	461.008
2016-01-07 13:44:04	572.372	457.543
2016-01-07 13:45:04	566.435	453.933
2016-01-07 13:46:04	555.681	447.985
2016-01-07 13:47:04	544.304	439.779
2016-01-07 13:48:04	532.021	431.442
2016-01-07 13:49:04	520.461	423.905
2016-01-07 13:50:04	509.913	417.989
2016-01-07 13:51:04	501.763	412.853
2016-01-07 13:52:04	496.475	408.524
2016-01-07 13:53:04	491.16	404.122
2016-01-07 13:54:04	486.172	401.027
2016-01-07 13:55:04	485.687	399.38
2016-01-07 13:56:04	487.072	399.568
2016-01-07 13:57:04	493.443	402.208
2016-01-07 13:58:04	502.615	407.714
2016-01-07 13:59:04	511.486	413.506
2016-01-07 14:00:04	517.904	418.889
2016-01-07 14:01:04	523.278	422.46
2016-01-07 14:02:04	525.328	424.938
2016-01-07 14:03:04	523.862	425.168
2016-01-07 14:04:04	516.483	423.544
2016-01-07 14:05:04	505.724	419.438
2016-01-07 14:06:04	492.535	412.129
2016-01-07 14:07:04	478.888	404.004
2016-01-07 14:08:04	466.079	395.314
2016-01-07 14:09:04	454.989	388.401
2016-01-07 14:10:04	446.268	381.861
2016-01-07 14:11:04	442.275	377.262
2016-01-07 14:12:04	437.9	373.112
2016-01-07 14:13:04	432.888	369.464
2016-01-07 14:14:04	426.801	366.414
2016-01-07 14:15:04	425.055	364.508
2016-01-07 14:16:04	421.712	364.107
2016-01-07 14:17:04	420.051	364.339
2016-01-07 14:18:04	419.223	365.695
2016-01-07 14:19:04	417.248	366.946
2016-01-07 14:20:04	420.096	369.174
2016-01-07 14:21:04	423.053	372.321
2016-01-07 14:22:04	427.201	376.229
2016-01-07 14:23:04	429.156	379.957
2016-01-07 14:24:04	431.085	382.224
2016-01-07 14:25:04	432.815	383.401
2016-01-07 14:26:04	430.696	383.734
2016-01-07 14:27:04	430.623	384.494
2016-01-07 14:28:04	427.905	384.297
2016-01-07 14:29:04	424.208	383.334
2016-01-07 14:30:04	419.423	380.73
2016-01-07 14:31:04	417.64	378.127
2016-01-07 14:32:04	417.319	376.364
2016-01-07 14:33:04	416.562	375.191
2016-01-07 14:34:04	415.316	375.066
2016-01-07 14:35:04	415.392	374.608
2016-01-07 14:36:04	417.044	374.657
2016-01-07 14:37:04	422.031	375.999
2016-01-07 14:38:04	429.945	379.637
2016-01-07 14:39:04	439.579	385.357
2016-01-07 14:40:04	450.055	391.253
2016-01-07 14:41:04	457.534	394.915
2016-01-07 14:42:04	461.563	394.604
2016-01-07 14:43:04	458.813	389.576
2016-01-07 14:44:04	447.933	378.741
2016-01-07 14:45:04	426.795	359.486
2016-01-07 14:46:04	390.622	328.707
2016-01-07 14:47:04
2016-01-07
2016-01-07
2016-01-07
2016-01-07
2016-01-07
2016-01-07
2016-01-07
2016-01-07
2016-01-07
2016-01-07
2016-01-07
2016-01-07
2016-01-07
2016-01-07
2016-01-07
2016-01-07
2016-01-07
2016-01-07
2016-01-07
2016-01-07
2016-01-07
2016-01-07
2016-01-07
2016-01-07
2016-01-07
2016-01-07
2016-01-07
2016-01-07
2016-01-07
2016-01-07
2016-01-07
2016-01-07
2016-01-07
2016-01-07
2016-01-07
2016-01-07
2016-01-07
2016-01-07
2016-01-07
2016-01-07
2016-01-07
2016-01-07
2016-01-07
2016-01-07
2016-01-07
2016-01-07
2016-01-07
2016-01-07
2016-01-07
2016-01-07
2016-01-07
2016-01-07
2016-01-07
2016-01-07 15:41:04
2016-01-07 15:42:04
2016-01-07 15:43:04
2016-01-07 15:44:04
2016-01-07 15:45:04
2016-01-07 15:46:04	462.805	409.791
2016-01-07 15:47:04	459.879	405.988
2016-01-07 15:48:04	456.18	402.612
2016-01-07 15:49:04	450.93	399.639
2016-01-07 15:50:04	447.776	396.6
2016-01-07 15:51:04	444.031	393.68
2016-01-07 15:52:04	442.13	390.35
2016-01-07 15:53:04	439.72	386.658
2016-01-07 15:54:04	438.482	383.355
2016-01-07 15:55:04	436.007	379.988
2016-01-07 15:56:04	433.91	376.885
2016-01-07 15:57:04	431.367	374.204
2016-01-07 15:58:04	430.691	372.155
2016-01-07 15:59:04	429.363	370.377
2016-01-07 16:00:04	428.294	368.687
2016-01-07 16:01:04	427.876	368.014
2016-01-07 16:02:04	427.919	368.759
2016-01-07 16:03:04	428.908	370.417
2016-01-07 16:04:04	428.454	372.716
2016-01-07 16:05:04	430.568	374.473
2016-01-07 16:06:04	430.469	376.247
2016-01-07 16:07:04	430.352	377.887
2016-01-07 16:08:04	429.159	379.842
2016-01-07 16:09:04	429.712	380.916
2016-01-07 16:10:04	430.925	379.664
2016-01-07 16:11:04	431.547	377.433
2016-01-07 16:12:04	431.663	375.909
2016-01-07 16:13:04	433.61	375.679
2016-01-07 16:14:04	435.873	376.204
2016-01-07 16:15:04	439.482	376.323
2016-01-07 16:16:04	439.511	376.143
2016-01-07 16:17:04	438.853	375.587
2016-01-07 16:18:04	438.405	375.931
2016-01-07 16:19:04	437.942	376.707
2016-01-07 16:20:04	437.497	377.162
2016-01-07 16:21:04	435.414	376.771
2016-01-07 16:22:04	432.92	375.736
2016-01-07 16:23:04	431.584	374.909
2016-01-07 16:24:04	431.071	374.477
2016-01-07 16:25:04	433.02	374.501
2016-01-07 16:26:04	434.26	373.974
2016-01-07 16:27:04	433.277	373.28
2016-01-07 16:28:04	434.378	372.198
2016-01-07 16:29:04	436.175	372.228
2016-01-07 16:30:04	438.469	372.388
2016-01-07 16:31:04	440.13	373.022
2016-01-07 16:32:04	443.208	373.744
2016-01-07 16:33:04	446.656	374.827
2016-01-07 16:34:04	452.123	376.065
2016-01-07 16:35:04	457.147	377.75
2016-01-07 16:36:04	460.216	379.008
2016-01-07 16:37:04	463.145	379.709
2016-01-07 16:38:04	464.292	380.336
2016-01-07 16:39:04	466.46	381.289
2016-01-07 16:40:04	469.937	382.877
2016-01-07 16:41:04	472.627	385.055
2016-01-07 16:42:04	476.617	388.426
2016-01-07 16:43:04	482.764	393.939
2016-01-07 16:44:04	493.285	402.422
2016-01-07 16:45:04	505.226	412.611
2016-01-07 16:46:04	514.332	420.677
2016-01-07 16:47:04	517.97	424.941
2016-01-07 16:48:04	517.719	425.513
2016-01-07 16:49:04	515.695	424.164
2016-01-07 16:50:04	511.96	420.273
2016-01-07 16:51:04	503.4	413.126
2016-01-07 16:52:04	490.544	402.15
2016-01-07 16:53:04	474.965	388.964
2016-01-07 16:54:04	462.686	376.946
2016-01-07 16:55:04	454.234	367.316
2016-01-07 16:56:04	447.998	359.945
2016-01-07 16:57:04	442.174	353.692
2016-01-07 16:58:04	435.812	348.836
2016-01-07 16:59:04	430.255	344.993
2016-01-07 17:00:04	426.053	341.681
2016-01-07 17:01:04	423.952	338.938
2016-01-07 17:02:04	422.345	336.576
2016-01-07 17:03:04	419.158	334.693
2016-01-07 17:04:04	417.518	333.75
2016-01-07 17:05:04	415.546	331.35
2016-01-07 17:06:04	412.307	328.092
2016-01-07 17:07:04	413.642	329.782
2016-01-07 17:08:04	415.501	330.086
2016-01-07 17:09:04	414.554	329.739
2016-01-07 17:10:04	415.388	329.946
2016-01-07 17:11:04	414.669	330.608
2016-01-07 17:12:04	416.411	332
2016-01-07 17:13:04	417.625	333.679
2016-01-07 17:14:04	420.611	334.96
2016-01-07 17:15:04	423.302	337.415
2016-01-07 17:16:04	426.27	340.247
2016-01-07 17:17:04	430.775	344.251
2016-01-07 17:18:04	439.207	350.02
2016-01-07 17:19:04	449.467	357.696
2016-01-07 17:20:04	461.275	366.066
2016-01-07 17:21:04	472.001	373.642
2016-01-07 17:22:04	481.428	380.106
2016-01-07 17:23:04	490.779	384.684
2016-01-07 17:24:04	496.467	388.036
2016-01-07 17:25:04	500.728	390.011
2016-01-07 17:26:04	500.918	390.029
2016-01-07 17:27:04	497.76	388.51
2016-01-07 17:28:04	495.138	386.614
2016-01-07 17:29:04	494.639	388.141
2016-01-07 17:30:04	497.336	392.538
2016-01-07 17:31:04	497.767	397.734
2016-01-07 17:32:04	498.338	401.084
2016-01-07 17:33:04	495.89	402.597
2016-01-07 17:34:04	495.126	403.667
2016-01-07 17:35:04	493.617	403.62
2016-01-07 17:36:04	492.357	402.405
2016-01-07 17:37:04	487.507	398.097
2016-01-07 17:38:04	483.816	393.106
2016-01-07 17:39:04	486.821	391.441
2016-01-07 17:40:04	494.895	394.325
2016-01-07 17:41:04	506.473	399.603
2016-01-07 17:42:04	516.006	405.277
2016-01-07 17:43:04	525.118	412.015
2016-01-07 17:44:04	534.026	419.159
2016-01-07 17:45:04	541.668	425.815
2016-01-07 17:46:04	550.695	431.858
2016-01-07 17:47:04	554.3	436.85
2016-01-07 17:48:04	554.329	439.325
2016-01-07 17:49:04	554.881	440.353
2016-01-07 17:50:04	555.353	440.634
2016-01-07 17:51:04	557.043	440.604
2016-01-07 17:52:04	557.725	439.283
2016-01-07 17:53:04	559.367	438.269
2016-01-07 17:54:04	555.607	433.795
2016-01-07 17:55:04	553.918	431.428
2016-01-07 17:56:04	553.01	431.099
2016-01-07 17:57:04	552.35	429.867
2016-01-07 17:58:04	550.109	428.787
2016-01-07 17:59:04	546.856	427.805
2016-01-07 18:00:04	544.856	426.35
2016-01-07 18:01:04	542.485	425.341
2016-01-07 18:02:04	542.303	425.101
2016-01-07 18:03:04	543.767	426.694
2016-01-07 18:04:04	547.896	429.837
2016-01-07 18:05:04	553.574	433.684
2016-01-07 18:06:04	557.385	436.335
2016-01-07 18:07:04	558.416	437.627
2016-01-07 18:08:04	556.794	437.681
2016-01-07 18:09:04	554.747	437.739
2016-01-07 18:10:04	550.286	436.403
2016-01-07 18:11:04	544.912	432.971
2016-01-07 18:12:04	535.958	427.054
2016-01-07 18:13:04	523.978	419.211
2016-01-07 18:14:04	513.265	412.638
2016-01-07 18:15:04	503.026	406.55
2016-01-07 18:16:04	496.595	401.31
2016-01-07 18:17:04	490.297	396.879
2016-01-07 18:18:04	484.852	393.155
2016-01-07 18:19:04	479.685	390.202
2016-01-07 18:20:04	473.178	387.852
2016-01-07 18:21:04	468.415	386.364
2016-01-07 18:22:04	462.382	385.957
2016-01-07 18:23:04	459.263	386.188
2016-01-07 18:24:04	456.795	386.842
2016-01-07 18:25:04	456.224	387.228
2016-01-07 18:26:04	454.323	387.348
2016-01-07 18:27:04	453.368	387.493
2016-01-07 18:28:04	453.708	387.707
2016-01-07 18:29:04	456.315	387.979
2016-01-07 18:30:04	458.638	388.043
2016-01-07 18:31:04	460.771	388.605
2016-01-07 18:32:04	461.139	389.879
2016-01-07 18:33:04	461.476	391.709
2016-01-07 18:34:04	463.271	394.365
2016-01-07 18:35:04	465.201	397.481
2016-01-07 18:36:04	469.015	401.404
2016-01-07 18:37:04	469.959	405.023
2016-01-07 18:38:04	474.342	408.347
2016-01-07 18:39:04	475.308	410.786
2016-01-07 18:40:04	479.397	412.609
2016-01-07 18:41:04	482.605	413.691
2016-01-07 18:42:04	486.775	413.698
2016-01-07 18:43:04	488.687	413.306
2016-01-07 18:44:04	489.713	411.917
2016-01-07 18:45:04	490.652	410.941
2016-01-07 18:46:04	490.848	409.814
2016-01-07 18:47:04	491.992	409.488
2016-01-07 18:48:04	492.749	409.093
2016-01-07 18:49:04	492.889	409.189
2016-01-07 18:50:04	493.501	409.41
2016-01-07 18:51:04	493.988	410.032
2016-01-07 18:52:04	493.078	410.859
2016-01-07 18:53:04	491.709	411.363
2016-01-07 18:54:04	489.63	412.162
2016-01-07 18:55:04	489.082	412.877
2016-01-07 18:56:04	488.889	414.46
2016-01-07 18:57:04	491.922	416.235
2016-01-07 18:58:04	495.744	419.276
2016-01-07 18:59:04	500.607	422.915
2016-01-07 19:00:04	507.936	428.859
2016-01-07 19:01:04	518.886	437.75
2016-01-07 19:02:04	532.077	448.005
2016-01-07 19:03:04	544.747	458.493
2016-01-07 19:04:04	556.67	468.064
2016-01-07 19:05:04	566.795	476.984
2016-01-07 19:06:04	574.491	483.781
2016-01-07 19:07:04	577.902	487.417
2016-01-07 19:08:04	578.748	487.989
2016-01-07 19:09:04	575.083	484.706
2016-01-07 19:10:04	566.9	478.465
2016-01-07 19:11:04	555.786	470.163
2016-01-07 19:12:04	544.054	460.848
2016-01-07 19:13:04	531.503	451.594
2016-01-07 19:14:04	520.863	442.58
2016-01-07 19:15:04	513.02	435.471
2016-01-07 19:16:04	503.698	428.995
2016-01-07 19:17:04	495.06	423.02
2016-01-07 19:18:04	489.576	417.917
2016-01-07 19:19:04	485.447	413.989
2016-01-07 19:20:04	483.082	410.505
2016-01-07 19:21:04	481.32	407.147
2016-01-07 19:22:04	480.557	403.589
2016-01-07 19:23:04	480.307	400.397
2016-01-07 19:24:04	481.139	397.614
2016-01-07 19:25:04	482.86	395.889
2016-01-07 19:26:04	484.49	394.556
2016-01-07 19:27:04	486.465	393.513
2016-01-07 19:28:04	487.069	392.902
2016-01-07 19:29:04	486.835	392.853
2016-01-07 19:30:04	486.905	393.431
2016-01-07 19:31:04	486.011	393.655
2016-01-07 19:32:04	485.222	395.359
2016-01-07 19:33:04	483.625	395.68
2016-01-07 19:34:04	481.543	396.214
2016-01-07 19:35:04	479.822	396.943
2016-01-07 19:36:04	479.3	397.572
2016-01-07 19:37:04	481.126	397.926
2016-01-07 19:38:04	480.962	397.694
2016-01-07 19:39:04	480.768	397.828
2016-01-07 19:40:04	482.706	398.886
2016-01-07 19:41:04	487.427	400.981
2016-01-07 19:42:04	492.926	404.183
2016-01-07 19:43:04	498.18	408.197
2016-01-07 19:44:04	505.912	414.791
2016-01-07 19:45:04	517.341	424.011
2016-01-07 19:46:04	527.938	434.257
2016-01-07 19:47:04	537.69	442.573
2016-01-07 19:48:04	543.336	447.976
2016-01-07 19:49:04	548.542	451.114
2016-01-07 19:50:04	551.84	452.64
2016-01-07 19:51:04	552.069	451.209
2016-01-07 19:52:04	547.122	446.058
2016-01-07 19:53:04	538.005	437.665
2016-01-07 19:54:04	526.255	428.583
2016-01-07 19:55:04	517.762	420.58
2016-01-07 19:56:04	509.653	413.907
2016-01-07 19:57:04	500.117	408.136
2016-01-07 19:58:04	492.615	402.83
2016-01-07 19:59:04	486.693	399.157
2016-01-07 20:00:04	483.592	396.713
2016-01-07 20:01:04	480.611	395.798
2016-01-07 20:02:04	479.935	395.476
2016-01-07 20:03:04	481.694	396.014
2016-01-07 20:04:04	484.164	397.339
2016-01-07 20:05:04	487.566	400.455
2016-01-07 20:06:04	492.335	405.482
2016-01-07 20:07:04	497.746	412.2
2016-01-07 20:08:04	506.447	420.922
2016-01-07 20:09:04	518.811	432.439
2016-01-07 20:10:04	537.437	448.372
2016-01-07 20:11:04	562.458	468.331
2016-01-07 20:12:04	585.149	488.592
2016-01-07 20:13:04	603.643	504.639
2016-01-07 20:14:04	615.801	515.304
2016-01-07 20:15:04	623.627	521.14
2016-01-07 20:16:04	625.264	522.978
2016-01-07 20:17:04	619.864	518.665
2016-01-07 20:18:04	605.515	506.964
2016-01-07 20:19:04	583.068	489
2016-01-07 20:20:04	559.438	469.328
2016-01-07 20:21:04	539.771	452.597
2016-01-07 20:22:04	524.757	438.949
2016-01-07 20:23:04	512.039	427.363
2016-01-07 20:24:04	500.089	416.846
2016-01-07 20:25:04	489.775	408.046
2016-01-07 20:26:04	479.454	401.579
2016-01-07 20:27:04	471.818	396.825
2016-01-07 20:28:04	465.701	394.114
2016-01-07 20:29:04	460.565	391.669
2016-01-07 20:30:04	458.739	390.667
2016-01-07 20:31:04	458.697	391.954
2016-01-07 20:32:04	461.894	395.709
2016-01-07 20:33:04	468.473	400.496
2016-01-07 20:34:04	474.678	405.342
2016-01-07 20:35:04	480.136	409.037
2016-01-07 20:36:04	482.613	411.341
2016-01-07 20:37:04	485.459	412.235
2016-01-07 20:38:04	484.86	412.054
2016-01-07 20:39:04	482.527	409.947
2016-01-07 20:40:04	476.942	405.908
2016-01-07 20:41:04	471.436	400.892
2016-01-07 20:42:04	467.414	396.253
2016-01-07 20:43:04	464.552	392.091
2016-01-07 20:44:04	463.732	389.376
2016-01-07 20:45:04	463.835	387.13
2016-01-07 20:46:04	462.394	385.371
2016-01-07 20:47:04	463.855	384.232
2016-01-07 20:48:04	466.24	383.568
2016-01-07 20:49:04	466.923	383.109
2016-01-07 20:50:04	465.957	382.103
2016-01-07 20:51:04	465.767	381.274
2016-01-07 20:52:04	463.862	380.505
2016-01-07 20:53:04	463.62	380.899
2016-01-07 20:54:04	463.325	381.738
2016-01-07 20:55:04	465.153	383.156
2016-01-07 20:56:04	464.805	384.109
2016-01-07 20:57:04	466.605	386.111
2016-01-07 20:58:04	468.574	388.974
2016-01-07 20:59:04	470.581	392.372
2016-01-07 21:00:04	473.549	395.193
2016-01-07 21:01:04	474.385	397.185
2016-01-07 21:02:04	476.391	399.095
2016-01-07 21:03:04	478.304	401.058
2016-01-07 21:04:04	479.705	403.773
2016-01-07 21:05:04	481.741	405.63
2016-01-07 21:06:04	483.42	406.948
2016-01-07 21:07:04	485.553	407.757
2016-01-07 21:08:04	487.007	408.71
2016-01-07 21:09:04	489.47	410.318
2016-01-07 21:10:04	493.288	412.653
2016-01-07 21:11:04	498.106	416.719
2016-01-07 21:12:04	503.798	421.055
2016-01-07 21:13:04	510.408	426.897
2016-01-07 21:14:04	519.02	434.279
2016-01-07 21:15:04	528.601	443.135
2016-01-07 21:16:04	541.245	454.281
2016-01-07 21:17:04	552.821	464.24
2016-01-07 21:18:04	561.8	472.302
2016-01-07 21:19:04	565.366	475.733
2016-01-07 21:20:04	564.86	475.851
2016-01-07 21:21:04	562.793	472.802
2016-01-07 21:22:04	556.144	466.544
2016-01-07 21:23:04	546.797	457.659
2016-01-07 21:24:04	533.803	446.183
2016-01-07 21:25:04	519.541	434.164
2016-01-07 21:26:04	505.967	423.267
2016-01-07 21:27:04	495.321	414.019
2016-01-07 21:28:04	486.833	406.568
2016-01-07 21:29:04	481.359	400.876
2016-01-07 21:30:04	477.077	397.744
2016-01-07 21:31:04	475.802	396.844
2016-01-07 21:32:04	474.206	396.87
2016-01-07 21:33:04	477.079	397.49
2016-01-07 21:34:04	478.101	397.68
2016-01-07 21:35:04	481.445	398.523
2016-01-07 21:36:04	482.334	400.08
2016-01-07 21:37:04	484.757	402.021
2016-01-07 21:38:04	488.702	404.362
2016-01-07 21:39:04	493.647	407.637
2016-01-07 21:40:04	499.311	411.819
2016-01-07 21:41:04	502.777	415.883
2016-01-07 21:42:04	507.22	419.027
2016-01-07 21:43:04	508.394	421.27
2016-01-07 21:44:04	510.035	422.142
2016-01-07 21:45:04	508.256	422.354
2016-01-07 21:46:04	504.939	420.334
2016-01-07 21:47:04	499.075	415.771
2016-01-07 21:48:04	492.905	409.864
2016-01-07 21:49:04	487.15	404.715
2016-01-07 21:50:04	484.182	402.536
2016-01-07 21:51:04	483.769	402.446
2016-01-07 21:52:04	484.642	403.659
2016-01-07 21:53:04	486.475	405.439
2016-01-07 21:54:04	489.354	408.227
2016-01-07 21:55:04	493.112	412.324
2016-01-07 21:56:04	500.465	418.486
2016-01-07 21:57:04	510.584	426.164
2016-01-07 21:58:04	520.297	434.703
2016-01-07 21:59:04	530.89	442.815
2016-01-07 22:00:04	541.884	451.115
2016-01-07 22:01:04	553.616	458.843
2016-01-07 22:02:04	565.376	466.343
2016-01-07 22:03:04	575.243	472.865
2016-01-07 22:04:04	581.869	477.892
2016-01-07 22:05:04	585.522	480.279
2016-01-07 22:06:04	586.265	480.466
2016-01-07 22:07:04	586.897	479.963
2016-01-07 22:08:04	585.114	478.456
2016-01-07 22:09:04	583.312	477.428
2016-01-07 22:10:04	583.128	476.248
2016-01-07 22:11:04	582.349	476.111
2016-01-07 22:12:04	581.906	475.569
2016-01-07 22:13:04	581.785	475.403
2016-01-07 22:14:04	585.43	476.859
2016-01-07 22:15:04	591.494	480.649
2016-01-07 22:16:04	597.984	485.984
2016-01-07 22:17:04	600.34	489.69
2016-01-07 22:18:04	595.495	489.512
2016-01-07 22:19:04	588.119	486.151
2016-01-07 22:20:04	578.407	481.415
2016-01-07 22:21:04	569.792	475.417
2016-01-07 22:22:04	557.851	467.843
2016-01-07 22:23:04	543.111	458.216
2016-01-07 22:24:04	529.509	448.343
2016-01-07 22:25:04	522.304	440.852
2016-01-07 22:26:04	522.026	439.085
2016-01-07 22:27:04	527.287	441.317
2016-01-07 22:28:04	531.901	445.724
2016-01-07 22:29:04	537.631	451.821
2016-01-07 22:30:04	543.885	458.326
2016-01-07 22:31:04	553.648	467.105
2016-01-07 22:32:04	566.181	478.518
2016-01-07 22:33:04	581.459	493.964
2016-01-07 22:34:04	598.353	510.457
2016-01-07 22:35:04	611.879	524.836
2016-01-07 22:36:04	621.005	535.344
2016-01-07 22:37:04	625.606	541.161
2016-01-07 22:38:04	627.952	544.256
2016-01-07 22:39:04	625.339	543.079
2016-01-07 22:40:04	616.188	537.215
2016-01-07 22:41:04	601.621	525.433
2016-01-07 22:42:04	582.373	510.233
2016-01-07 22:43:04	563.476	496.125
2016-01-07 22:44:04	550.921	485.261
2016-01-07 22:45:04	543.961	478.74
2016-01-07 22:46:04	541.64	475.182
2016-01-07 22:47:04	542.415	475.219
2016-01-07 22:48:04	546.602	479.577
2016-01-07 22:49:04	556.639	488.211
2016-01-07 22:50:04	573.354	501.138
2016-01-07 22:51:04	591.58	515.581
2016-01-07 22:52:04	608.335	527.88
2016-01-07 22:53:04	618.981	536.623
2016-01-07 22:54:04	625.611	542.454
2016-01-07 22:55:04	628.691	545.318
2016-01-07 22:56:04	628.114	545.297
2016-01-07 22:57:04	624.333	542.318
2016-01-07 22:58:04	616.378	535.227
2016-01-07 22:59:04	603.209	525.92
2016-01-07 23:00:04	587.916	516.107
2016-01-07 23:01:04	576.601	508.283
2016-01-07 23:02:04	569.159	501.526
2016-01-07 23:03:04	562.018	494.134
2016-01-07 23:04:04	553.583	484.766
2016-01-07 23:05:04	539.637	473.611
2016-01-07 23:06:04	525.996	461.709
2016-01-07 23:07:04	513.741	450.163
2016-01-07 23:08:04	502.222	439.439
2016-01-07 23:09:04	491.198	428.787
2016-01-07 23:10:04	479.843	418.987
2016-01-07 23:11:04	469.581	410.226
2016-01-07 23:12:04	461.778	402.762
2016-01-07 23:13:04	454.86	395.756
2016-01-07 23:14:04	449.445	388.404
2016-01-07 23:15:04	444.656	380.624
2016-01-07 23:16:04	440.596	373.585
2016-01-07 23:17:04	436.667	366.843
2016-01-07 23:18:04	433.719	360.698
2016-01-07 23:19:04	429.718	355.484
2016-01-07 23:20:04	425.14	350.863
2016-01-07 23:21:04	422.074	347.399
2016-01-07 23:22:04	418.304	344.535
2016-01-07 23:23:04	414.255	342.568
2016-01-07 23:24:04	409.798	340.889
2016-01-07 23:25:04	408.4	339.434
2016-01-07 23:26:04	408.354	338.254
2016-01-07 23:27:04	408.018	336.504
2016-01-07 23:28:04	407.449	334.517
2016-01-07 23:29:04	405.686	332.346
2016-01-07 23:30:04	405.108	330.73
2016-01-07 23:31:04	405.037	329.25
2016-01-07 23:32:04	404.798	328.315
2016-01-07 23:33:04	401.649	327.425
2016-01-07 23:34:04	398.278	326.556
2016-01-07 23:35:04	394.879	326.046
2016-01-07 23:36:04	393.697	325.534
2016-01-07 23:37:04	395.331	325.481
2016-01-07 23:38:04	396.464	325.272
2016-01-07 23:39:04	398.205	325.247
2016-01-07 23:40:04	400.922	324.522
2016-01-07 23:41:04	403.073	323.663
2016-01-07 23:42:04	406.701	322.744
2016-01-07 23:43:04	407.698	321.761
2016-01-07 23:44:04	409.209	321.419
2016-01-07 23:45:04	408.904	321.395
2016-01-07 23:46:04	407.062	321.472
2016-01-07 23:47:04	407.88	321.442
2016-01-07 23:48:04	409.31	321.733
2016-01-07 23:49:04	411.633	322.807
2016-01-07 23:50:04	414.23	324.588
2016-01-07 23:51:04	416.72	326.9
2016-01-07 23:52:04	419.463	329.481
2016-01-07 23:53:04	423.736	332.163
2016-01-07 23:54:04	427.853	335.219
2016-01-07 23:55:04	432.094	339.442
2016-01-07 23:56:04	436.361	344.697
2016-01-07 23:57:04	442.255	351.865
2016-01-07 23:58:04	453.694	362.626
2016-01-07 23:59:04	468.232	375.876
2016-01-08 00:00:04	483.61	388.645
2016-01-08 00:01:04	494.071	397.563
2016-01-08 00:02:04	499.345	402.299
2016-01-08 00:03:04	502.929	404.701
2016-01-08 00:04:04	503.688	404.626
2016-01-08 00:05:04	501.369	401.232
2016-01-08 00:06:04	493.272	392.823
2016-01-08 00:07:04	479.245	380.68
2016-01-08 00:08:04	465.549	368.799
2016-01-08 00:09:04	453.002	360.029
2016-01-08 00:10:04	444.56	353.992
2016-01-08 00:11:04	436.542	348.862
2016-01-08 00:12:04	432.203	344.756
2016-01-08 00:13:04	426.475	340.855
2016-01-08 00:14:04	422.059	338.209
2016-01-08 00:15:04	417.397	336.38
2016-01-08 00:16:04	413.459	334.252
2016-01-08 00:17:04	410.788	331.878
2016-01-08 00:18:04	408.246	329.756
2016-01-08 00:19:04	407.459	329.014
2016-01-08 00:20:04	406.841	329.593
2016-01-08 00:21:04	406.61	330.29
2016-01-08 00:22:04	407.313	330.759
2016-01-08 00:23:04	408.584	330.734
2016-01-08 00:24:04	409.939	330.893
2016-01-08 00:25:04	409.072	331.651
2016-01-08 00:26:04	409.37	333.01
2016-01-08 00:27:04	409.994	334.895
2016-01-08 00:28:04	411.084	336.405
2016-01-08 00:29:04	411.763	338.574
2016-01-08 00:30:04	413.477	341.271
2016-01-08 00:31:04	417.515	346.652
2016-01-08 00:32:04	424.132	353.652
2016-01-08 00:33:04	431.626	361.342
2016-01-08 00:34:04	438.392	367.253
2016-01-08 00:35:04	442.772	370.589
2016-01-08 00:36:04	444.776	372.694
2016-01-08 00:37:04	446.663	373.356
2016-01-08 00:38:04	445.717	373.157
2016-01-08 00:39:04	442.544	370.582
2016-01-08 00:40:04	437.218	365.959
2016-01-08 00:41:04	430.29	360.169
2016-01-08 00:42:04	424.892	355.673
2016-01-08 00:43:04	419.353	353.044
2016-01-08 00:44:04	416.592	351.727
2016-01-08 00:45:04	414.862	351.04
2016-01-08 00:46:04	414.718	351.069
2016-01-08 00:47:04	413.789	351.121
2016-01-08 00:48:04	415.303	351.626
2016-01-08 00:49:04	416.009	352.234
2016-01-08 00:50:04	417.878	353.296
2016-01-08 00:51:04	417.91	354.722
2016-01-08 00:52:04	417.934	356.514
2016-01-08 00:53:04	416.393	358.736
2016-01-08 00:54:04	417.738	362.448
2016-01-08 00:55:04	420.145	367.035
2016-01-08 00:56:04	422.207	371.719
2016-01-08 00:57:04	425.034	375.918
2016-01-08 00:58:04	426.512	379.672
2016-01-08 00:59:04	430.51	382.788
2016-01-08 01:00:04	431.701	384.179
2016-01-08 01:01:04	433.353	384.04
2016-01-08 01:02:04	431.49	381.428
2016-01-08 01:03:04	427.002	377.414
2016-01-08 01:04:04	423.126	371.727
2016-01-08 01:05:04	418.797	366.447
2016-01-08 01:06:04	415.26	360.338
2016-01-08 01:07:04	410.313	354.622
2016-01-08 01:08:04	406.878	349.176
2016-01-08 01:09:04	403.829	344.731
2016-01-08 01:10:04	400.956	340.641
2016-01-08 01:11:04	398.884	337.461
2016-01-08 01:12:04	396.166	334.182
2016-01-08 01:13:04	395.203	331.476
2016-01-08 01:14:04	392.146	329.034
2016-01-08 01:15:04	390.823	327.138
2016-01-08 01:16:04	389.15	325.498
2016-01-08 01:17:04	386.951	324.318
2016-01-08 01:18:04	385.72	322.888
2016-01-08 01:19:04	383.744	321.303
2016-01-08 01:20:04	382.883	320.026
2016-01-08 01:21:04	380.61	318.794
2016-01-08 01:22:04	380.063	317.879
2016-01-08 01:23:04	378.425	317.025
2016-01-08 01:24:04	377.32	315.866
2016-01-08 01:25:04	377.163	314.479
2016-01-08 01:26:04	375.791	312.867
2016-01-08 01:27:04	375.447	311.809
2016-01-08 01:28:04	374.298	311.188
2016-01-08 01:29:04	374.226	310.776
2016-01-08 01:30:04	373.64	309.963
2016-01-08 01:31:04	372.67	308.83
2016-01-08 01:32:04	372.112	307.564
2016-01-08 01:33:04	372.617	306.434
2016-01-08 01:34:04	374.119	305.845
2016-01-08 01:35:04	376.057	305.265
2016-01-08 01:36:04	377.39	304.971
2016-01-08 01:37:04	377.72	304.865
2016-01-08 01:38:04	377.115	305.395
2016-01-08 01:39:04	377.01	306.142
2016-01-08 01:40:04	378.3	306.793
2016-01-08 01:41:04	378.716	307.49
2016-01-08 01:42:04	379.944	307.982
2016-01-08 01:43:04	380.375	308.586
2016-01-08 01:44:04	381.755	309.241
2016-01-08 01:45:04	382.772	310.306
2016-01-08 01:46:04	386.717	311.844
2016-01-08 01:47:04	389.244	314.167
2016-01-08 01:48:04	392.969	317.406
2016-01-08 01:49:04	397.544	321.879
2016-01-08 01:50:04	403.263	327.157
2016-01-08 01:51:04	408.955	332.799
2016-01-08 01:52:04	413.512	337.376
2016-01-08 01:53:04	416.606	340.267
2016-01-08 01:54:04	420.366	342.126
2016-01-08 01:55:04	423.944	343.423
2016-01-08 01:56:04	427.32	345.067
2016-01-08 01:57:04	429.937	346.847
2016-01-08 01:58:04	430.527	348.132
2016-01-08 01:59:04	432.961	348.661
2016-01-08 02:00:04	431.871	348.129
2016-01-08 02:01:04	432.134	348.161
2016-01-08 02:02:04	429.97	348.228
2016-01-08 02:03:04	427.626	347.663
2016-01-08 02:04:04	424.142	345.764
2016-01-08 02:05:04	417.664	341.641
2016-01-08 02:06:04	410.423	336.557
2016-01-08 02:07:04	402.346	331.789
2016-01-08 02:08:04	398.712	329.145
2016-01-08 02:09:04	394.891	327.047
2016-01-08 02:10:04	393.936	326.2
2016-01-08 02:11:04	394.432	326.294
2016-01-08 02:12:04	394.55	327.235
2016-01-08 02:13:04	396.175	328.731
2016-01-08 02:14:04	398.164	330.37
2016-01-08 02:15:04	400.448	331.852
2016-01-08 02:16:04	401.53	332.719
2016-01-08 02:17:04	402.786	333.233
2016-01-08 02:18:04	403.333	332.541
2016-01-08 02:19:04	403.13	331.538
2016-01-08 02:20:04	402.202	330.119
2016-01-08 02:21:04	401.84	328.803
2016-01-08 02:22:04	400.696	326.917
2016-01-08 02:23:04	398.041	324.245
2016-01-08 02:24:04	394.735	321.465
2016-01-08 02:25:04	390.219	318.358
2016-01-08 02:26:04	384.968	315.609
2016-01-08 02:27:04	382.126	312.155
2016-01-08 02:28:04	378.354	309.139
2016-01-08 02:29:04	375.207	306.208
2016-01-08 02:30:04	373.552	304.036
2016-01-08 02:31:04	371.954	302.776
2016-01-08 02:32:04	370.759	301.959
2016-01-08 02:33:04	371.662	302.069
2016-01-08 02:34:04	374.549	303.396
2016-01-08 02:35:04	377.197	305.791
2016-01-08 02:36:04	380.272	309.164
2016-01-08 02:37:04	382.721	313.148
2016-01-08 02:38:04	386.54	317.988
2016-01-08 02:39:04	390.296	322.589
2016-01-08 02:40:04	394.675	326.697
2016-01-08 02:41:04	396.493	329.889
2016-01-08 02:42:04	398.085	331.627
2016-01-08 02:43:04	398.747	331.999
2016-01-08 02:44:04	398.28	331.386
2016-01-08 02:45:04	397.531	330.953
2016-01-08 02:46:04	395.956	330.093
2016-01-08 02:47:04	396.305	329.208
2016-01-08 02:48:04	396.941	328.846
2016-01-08 02:49:04	397.053	329.663
2016-01-08 02:50:04	398.806	332.199
2016-01-08 02:51:04	400.845	335.95
2016-01-08 02:52:04	405.173	339.107
2016-01-08 02:53:04	408.955	340.568
2016-01-08 02:54:04	410.948	340.648
2016-01-08 02:55:04	412.127	339.098
[truncated: 1,672 more rows]

## Sheet: Subject 3 Breakfast Session
Time	Calc VO2 (mL)	Calc VCO2 (mL)
2016-04-01 17:01:34	401.684	367.957
2016-04-01 17:02:34	430.097	385.2
2016-04-01 17:03:34	453.63	398.865
2016-04-01 17:04:34	472	409.652
2016-04-01 17:05:34	486.718	417.771
2016-04-01 17:06:34	496.477	422.759
2016-04-01 17:07:34	500.8	423.701
2016-04-01 17:08:34	499.217	422.219
2016-04-01 17:09:34	497.691	421.424
2016-04-01 17:10:34	494.636	419.996
2016-04-01 17:11:34	490.084	416.877
2016-04-01 17:12:34	478.632	409.402
2016-04-01 17:13:34	465.959	399.683
2016-04-01 17:14:34	451.436	387.513
2016-04-01 17:15:34	435.526	374.048
2016-04-01 17:16:34	419.033	359.508
2016-04-01 17:17:34	402.919	343.766
2016-04-01 17:18:34	386.999	327.665
2016-04-01 17:19:34	372.738	313.626
2016-04-01 17:20:34	363.32	303.153
2016-04-01 17:21:34	355.346	294.772
2016-04-01 17:22:34	350.848	288.618
2016-04-01 17:23:34	345.231	284.168
2016-04-01 17:24:34	342.083	281.826
2016-04-01 17:25:34	338.639	280.395
2016-04-01 17:26:34	336.728	279.692
2016-04-01 17:27:34	334.181	279.731
2016-04-01 17:28:34	333.328	280.247
2016-04-01 17:29:34	333.153	281.359
2016-04-01 17:30:34	333.104	282.45
2016-04-01 17:31:34	333.173	284.637
2016-04-01 17:32:34	336.08	286.775
2016-04-01 17:33:34	341.023	289.073
2016-04-01 17:34:34	345.68	291.399
2016-04-01 17:35:34	351.118	293.93
2016-04-01 17:36:34	358.578	297.525
2016-04-01 17:37:34	365.944	302.579
2016-04-01 17:38:34	377.356	310.374
2016-04-01 17:39:34	391.925	320.985
2016-04-01 17:40:34	405.42	332.263
2016-04-01 17:41:34	416.027	343.082
2016-04-01 17:42:34	423.889	351.297
2016-04-01 17:43:34	433.867	360.092
2016-04-01 17:44:34	443.626	368.856
2016-04-01 17:45:34	453.681	376.643
2016-04-01 17:46:34	459.036	380.482
2016-04-01 17:47:34	458.65	379.505
2016-04-01 17:48:34	456.859	377.425
2016-04-01 17:49:34	457.612	375.882
2016-04-01 17:50:34	459.881	376.893
2016-04-01 17:51:34	457.935	376.699
2016-04-01 17:52:34	452.043	374.101
2016-04-01 17:53:34	446.308	371.531
2016-04-01 17:54:34	441.671	370.921
2016-04-01 17:55:34	440.61	372.048
2016-04-01 17:56:34	441.287	375.036
2016-04-01 17:57:34	443.227	379.211
2016-04-01 17:58:34	445.542	384.3
2016-04-01 17:59:34	445.046	389.868
2016-04-01 18:00:34	445.254	395.959
2016-04-01 18:01:34	445.898	402.003
2016-04-01 18:02:34	449.481	410.77
2016-04-01 18:03:34	455.088	420.384
2016-04-01 18:04:34	463.846	431.92
2016-04-01 18:05:34	474.954	443.687
2016-04-01 18:06:34	487.574	455.072
2016-04-01 18:07:34	498.049	463.273
2016-04-01 18:08:34	504.818	467.049
2016-04-01 18:09:34	507.293	467.24
2016-04-01 18:10:34	505.917	462.973
2016-04-01 18:11:34	499.207	455.779
2016-04-01 18:12:34	485.486	443.553
2016-04-01 18:13:34	465.29	428.342
2016-04-01 18:14:34	444.193	410.795
2016-04-01 18:15:34	427.073	396.218
2016-04-01 18:16:34	413.376	384.852
2016-04-01 18:17:34	402.576	376.851
2016-04-01 18:18:34	394.298	370.297
2016-04-01 18:19:34	388.24	364.104
2016-04-01 18:20:34	383.876	359.654
2016-04-01 18:21:34	381.076	357.147
2016-04-01 18:22:34	378.825	355.699
2016-04-01 18:23:34	376.065	353.41
2016-04-01 18:24:34	373.569	351.217
2016-04-01 18:25:34	372.807	350.13
2016-04-01 18:26:34	373.968	350.34
2016-04-01 18:27:34	374.033	350.76
2016-04-01 18:28:34	376.365	351.659
2016-04-01 18:29:34	377.758	352.772
2016-04-01 18:30:34	381.515	354.226
2016-04-01 18:31:34	385.914	356.253
2016-04-01 18:32:34	389.176	357.978
2016-04-01 18:33:34	391.205	359.749
2016-04-01 18:34:34	390.764	360.808
2016-04-01 18:35:34	390.707	361.615
2016-04-01 18:36:34	391.067	361.743
2016-04-01 18:37:34	390.889	361.509
2016-04-01 18:38:34	390.102	360.922
2016-04-01 18:39:34	388.651	360.42
2016-04-01 18:40:34	386.57	360.49
2016-04-01 18:41:34	386.283	360.654
2016-04-01 18:42:34	387.93	361.332
2016-04-01 18:43:34	391.431	362.011
2016-04-01 18:44:34	396.529	363.377
2016-04-01 18:45:34	399.84	365.026
2016-04-01 18:46:34	404.235	366.933
2016-04-01 18:47:34	407.795	368.309
2016-04-01 18:48:34	411.617	369.191
2016-04-01 18:49:34	414.475	369.796
2016-04-01 18:50:34	416.71	370.297
2016-04-01 18:51:34	419.391	371.207
2016-04-01 18:52:34	419.539	371.695
2016-04-01 18:53:34	421.315	372.426
2016-04-01 18:54:34	425.872	374.853
2016-04-01 18:55:34	435.763	380.665
2016-04-01 18:56:34	445.64	387.696
2016-04-01 18:57:34	455.599	393.195
2016-04-01 18:58:34	461.863	395.52
2016-04-01 18:59:34	465.832	396.336
2016-04-01 19:00:34	467.988	396.16
2016-04-01 19:01:34	469.032	395.176
2016-04-01 19:02:34	464.935	391.493
2016-04-01 19:03:34	457.241	384.419
2016-04-01 19:04:34	446.157	375.855
2016-04-01 19:05:34	436.641	368.728
2016-04-01 19:06:34	429.661	364.725
2016-04-01 19:07:34	422.931	361.966
2016-04-01 19:08:34	418.351	359.613
2016-04-01 19:09:34	416.187	357.9
2016-04-01 19:10:34	415.302	356.736
2016-04-01 19:11:34	413.909	355.98
2016-04-01 19:12:34	411.671	355.547
2016-04-01 19:13:34	409.803	355.222
2016-04-01 19:14:34	408.785	355.604
2016-04-01 19:15:34	409.361	356.259
2016-04-01 19:16:34	410.803	358.115
2016-04-01 19:17:34	412.052	360.257
2016-04-01 19:18:34	413.438	362.874
2016-04-01 19:19:34	414.212	366.074
2016-04-01 19:20:34	420.315	371.884
2016-04-01 19:21:34	430.68	380.266
2016-04-01 19:22:34	443.908	388.988
2016-04-01 19:23:34	452.807	394.617
2016-04-01 19:24:34	460.342	398.626
2016-04-01 19:25:34	465.147	401.12
2016-04-01 19:26:34	469.639	402.712
2016-04-01 19:27:34	473.208	402.271
2016-04-01 19:28:34	471.475	398.292
2016-04-01 19:29:34	463.448	391.223
2016-04-01 19:30:34	452.774	382.624
2016-04-01 19:31:34	442.965	375.264
2016-04-01 19:32:34	434.985	369.24
2016-04-01 19:33:34	429.153	363.967
2016-04-01 19:34:34	421.263	358.199
2016-04-01 19:35:34	414.753	354.039
2016-04-01 19:36:34	410.182	350.908
2016-04-01 19:37:34	407.841	348.193
2016-04-01 19:38:34	405.548	345.151
2016-04-01 19:39:34	402.993	342.306
2016-04-01 19:40:34	401.469	340.884
2016-04-01 19:41:34	398.54	339.801
2016-04-01 19:42:34	397.972	339.393
2016-04-01 19:43:34	397.86	338.495
2016-04-01 19:44:34	398.162	337.776
2016-04-01 19:45:34	398.996	337.882
2016-04-01 19:46:34	397.774	338.829
2016-04-01 19:47:34	399.426	340.274
2016-04-01 19:48:34	399.929	341.546
2016-04-01 19:49:34	400.519	342.3
2016-04-01 19:50:34	398.049	342.005
2016-04-01 19:51:34	394.723	341.247
2016-04-01 19:52:34	389.326	339.64
2016-04-01 19:53:34	385.302	337.84
2016-04-01 19:54:34	384.009	335.22
2016-04-01 19:55:34	381.364	332.897
2016-04-01 19:56:34	379.657	330.541
2016-04-01 19:57:34	378.268	328.965
2016-04-01 19:58:34	379.436	327.937
2016-04-01 19:59:34	381.166	327.415
2016-04-01 20:00:34	385.172	327.841
2016-04-01 20:01:34	386.866	328.285
2016-04-01 20:02:34	386.878	328.396
2016-04-01 20:03:34	384.506	327.764
2016-04-01 20:04:34	383.54	327.057
2016-04-01 20:05:34	385.582	327.01
2016-04-01 20:06:34	386.777	327.364
2016-04-01 20:07:34	389.273	327.954
2016-04-01 20:08:34	390.626	327.979
2016-04-01 20:09:34	391.31	327.3
2016-04-01 20:10:34	394.719	327.403
2016-04-01 20:11:34	396.884	327.701
2016-04-01 20:12:34	400.981	329.308
2016-04-01 20:13:34	401.167	330.43
2016-04-01 20:14:34	403.026	332.15
2016-04-01 20:15:34	402.88	333.106
2016-04-01 20:16:34	404.296	334.652
2016-04-01 20:17:34	405.904	336.118
2016-04-01 20:18:34	409.329	337.93
2016-04-01 20:19:34	414.558	341.059
2016-04-01 20:20:34	421.11	345.848
2016-04-01 20:21:34	429.314	351.453
2016-04-01 20:22:34	434.082	355.074
2016-04-01 20:23:34	438.132	357.547
2016-04-01 20:24:34	437.169	358.089
2016-04-01 20:25:34	436.399	358.386
2016-04-01 20:26:34	431.932	357.125
2016-04-01 20:27:34	426.162	354.271
2016-04-01 20:28:34	415.997	347.674
2016-04-01 20:29:34	404.24	339.68
2016-04-01 20:30:34	393.847	332.045
2016-04-01 20:31:34	387.013	326.873
2016-04-01 20:32:34	382.367	323.009
2016-04-01 20:33:34	378.154	320.217
2016-04-01 20:34:34	374.208	318.058
2016-04-01 20:35:34	371.759	316.705
2016-04-01 20:36:34	369.213	316.715
2016-04-01 20:37:34	368.81	317.977
2016-04-01 20:38:34	369.852	319.925
2016-04-01 20:39:34	371.391	323.074
2016-04-01 20:40:34	374.116	326.974
2016-04-01 20:41:34	376.11	331.047
2016-04-01 20:42:34	378.754	334.948
2016-04-01 20:43:34	383.084	339.441
2016-04-01 20:44:34	387.765	344.015
2016-04-01 20:45:34	392.025	347.948
2016-04-01 20:46:34	393.291	350.407
2016-04-01 20:47:34	392.384	350.697
2016-04-01 20:48:34	391.846	350.681
2016-04-01 20:49:34	391.285	350.246
2016-04-01 20:50:34	391.695	350.444
2016-04-01 20:51:34	387.773	348.88
2016-04-01 20:52:34	384.064	346.17
2016-04-01 20:53:34	379.614	343.045
2016-04-01 20:54:34	380.443	341.795
2016-04-01 20:55:34	382.199	340.845
2016-04-01 20:56:34	385.233	340.117
2016-04-01 20:57:34	386.799	339.045
2016-04-01 20:58:34	386.733	337.922
2016-04-01 20:59:34	387.162	337.529
2016-04-01 21:00:34	388.137	338.424
2016-04-01 21:01:34	389.849	340.76
2016-04-01 21:02:34	390.775	342.584
2016-04-01 21:03:34	387.793	344.495
2016-04-01 21:04:34	386.101	345.686
2016-04-01 21:05:34	385.194	347.112
2016-04-01 21:06:34	385.534	347.761
2016-04-01 21:07:34	385.642	347.558
2016-04-01 21:08:34	384.419	346.001
2016-04-01 21:09:34	384.56	343.206
2016-04-01 21:10:34	382.415	340.445
2016-04-01 21:11:34	381.949	337.098
2016-04-01 21:12:34	380.603	334.194
2016-04-01 21:13:34	378.689	331.005
2016-04-01 21:14:34	378.135	328.714
2016-04-01 21:15:34	377.676	327.614
2016-04-01 21:16:34	377.876	327.854
2016-04-01 21:17:34	378.83	328.705
2016-04-01 21:18:34	378.668	329.462
2016-04-01 21:19:34	380.667	330.604
2016-04-01 21:20:34	381.096	331.23
2016-04-01 21:21:34	383.386	332.184
2016-04-01 21:22:34	384.564	333.403
2016-04-01 21:23:34	385.84	334.848
2016-04-01 21:24:34	388.04	336.311
2016-04-01 21:25:34	390.919	338.057
2016-04-01 21:26:34	393.178	339.847
2016-04-01 21:27:34	397.474	341.893
2016-04-01 21:28:34	401.619	344.228
2016-04-01 21:29:34	405.164	346.58
2016-04-01 21:30:34	405.423	347.116
2016-04-01 21:31:34	404.901	346.947
2016-04-01 21:32:34	403.553	345.646
2016-04-01 21:33:34	400.013	344.007
2016-04-01 21:34:34	394.513	341.939
2016-04-01 21:35:34	389.353	339.999
2016-04-01 21:36:34	383.915	337.536
2016-04-01 21:37:34	381.585	334.743
2016-04-01 21:38:34	379.199	332.267
2016-04-01 21:39:34	377.538	330.349
2016-04-01 21:40:34	378.531	329.974
2016-04-01 21:41:34	380.935	329.6
2016-04-01 21:42:34	383.601	329.571
2016-04-01 21:43:34	386.102	328.765
2016-04-01 21:44:34	387.195	328.635
2016-04-01 21:45:34	389.266	329.364
2016-04-01 21:46:34	392.17	331.098
2016-04-01 21:47:34	395.523	332.683
2016-04-01 21:48:34	397.085	333.532
2016-04-01 21:49:34	395.519	333.997
2016-04-01 21:50:34	394.273	334.176
2016-04-01 21:51:34	393.06	335.219
2016-04-01 21:52:34	392.693	336.126
2016-04-01 21:53:34	390.199	336.238
2016-04-01 21:54:34	388.615	335.633
2016-04-01 21:55:34	387.562	334.732
2016-04-01 21:56:34	387.224	333.707
2016-04-01 21:57:34	387.229	332.799
2016-04-01 21:58:34	389.161	331.485
2016-04-01 21:59:34	387.505	330.056
2016-04-01 22:00:34	387.076	328.036
2016-04-01 22:01:34	386.32	326.252
2016-04-01 22:02:34	386.348	324.331
2016-04-01 22:03:34	385.513	322.374
2016-04-01 22:04:34	385.097	320.635
2016-04-01 22:05:34	385.241	318.639
2016-04-01 22:06:34	384.034	317.342
2016-04-01 22:07:34	385.971	316.373
2016-04-01 22:08:34	386.186	316.529
2016-04-01 22:09:34	388.111	317.203
2016-04-01 22:10:34	389.751	319.356
2016-04-01 22:11:34	390.182	321.951
2016-04-01 22:12:34	390.629	325.403
2016-04-01 22:13:34	394.28	329.696
2016-04-01 22:14:34	399.523	334.496
2016-04-01 22:15:34	408.636	341.329
2016-04-01 22:16:34	421.533	349.262
2016-04-01 22:17:34	436.926	358.228
2016-04-01 22:18:34	458.113	369.927
2016-04-01 22:19:34	482.388	384.938
2016-04-01 22:20:34	516.601	405.71
2016-04-01 22:21:34	548.982	428.733
2016-04-01 22:22:34	580.886	453.384
2016-04-01 22:23:34	612.016	477.905
2016-04-01 22:24:34	642.651	501.877
2016-04-01 22:25:34	670.14	526.526
2016-04-01 22:26:34	692.384	548.546
2016-04-01 22:27:34	707.224	567.034
2016-04-01 22:28:34	713.96	578.476
2016-04-01 22:29:34	715.258	585.191
2016-04-01 22:30:34	712.87	589.154
2016-04-01 22:31:34	710.732	591.239
2016-04-01 22:32:34	705.028	591.622
2016-04-01 22:33:34	699.303	589.028
2016-04-01 22:34:34	692.573	584.71
2016-04-01 22:35:34	687.476	579.033
2016-04-01 22:36:34	679.51	572.953
2016-04-01 22:37:34	670.929	566.03
2016-04-01 22:38:34	662.961	560.864
2016-04-01 22:39:34	653.334	553.651
2016-04-01 22:40:34	641.518	543.469
2016-04-01 22:41:34	621.056	527.719
2016-04-01 22:42:34	597.449	508.972
2016-04-01 22:43:34	572.147	489.225
2016-04-01 22:44:34	548.544	468.792
2016-04-01 22:45:34	524.55	448.024
2016-04-01 22:46:34	498.081	424.42
2016-04-01 22:47:34	473.352	402.52
2016-04-01 22:48:34	452.347	383.582
2016-04-01 22:49:34	436.454	370.529
2016-04-01 22:50:34	423.002	360.533
2016-04-01 22:51:34	413.093	351.864
2016-04-01 22:52:34	403.667	344.22
2016-04-01 22:53:34	396.995	337.777
2016-04-01 22:54:34	392.066	333.286
2016-04-01 22:55:34	388.273	329.564
2016-04-01 22:56:34	385.17	326.73
2016-04-01 22:57:34	386.385	324.937
2016-04-01 22:58:34	388.296	324.392
2016-04-01 22:59:34	390.387	324.113
2016-04-01 23:00:34	392.977	323.748
2016-04-01 23:01:34	395.499	322.993
2016-04-01 23:02:34	398.906	320.856
2016-04-01 23:03:34	399.439	318.675
2016-04-01 23:04:34	398.891	315.732
2016-04-01 23:05:34	394.989	312.292
2016-04-01 23:06:34	388.575	307.435
2016-04-01 23:07:34	381.68	302.34
2016-04-01 23:08:34	374.417	297.953
2016-04-01 23:09:34	366.046	293.792
2016-04-01 23:10:34	356.745	290.215
2016-04-01 23:11:34	349.353	286.598
2016-04-01 23:12:34	342.316	283.152
2016-04-01 23:13:34	337.569	279.718
2016-04-01 23:14:34	333.117	276.064
2016-04-01 23:15:34	328.389	273.123
2016-04-01 23:16:34	325.449	270.02
2016-04-01 23:17:34	323.86	267.361
2016-04-01 23:18:34	323.636	264.838
2016-04-01 23:19:34	321.429	262.71
2016-04-01 23:20:34	320.584	260.573
2016-04-01 23:21:34	319.122	258.676
2016-04-01 23:22:34	318.386	257.214
2016-04-01 23:23:34	317.943	255.759
2016-04-01 23:24:34	316.532	254.724
2016-04-01 23:25:34	313.495	254.082
2016-04-01 23:26:34	309.752	253.585
2016-04-01 23:27:34	309.126	253.231
2016-04-01 23:28:34	308.447	252.924
2016-04-01 23:29:34	307.984	252.299
2016-04-01 23:30:34	307.42	252.341
2016-04-01 23:31:34	306.644	252.105
2016-04-01 23:32:34	306.577	251.442
2016-04-01 23:33:34	307.288	250.637
2016-04-01 23:34:34	309.13	249.889
2016-04-01 23:35:34	310.696	249.361
2016-04-01 23:36:34	311.917	249.25
2016-04-01 23:37:34	312.117	249.244
2016-04-01 23:38:34	313.307	249.492
2016-04-01 23:39:34	312.633	249.465
2016-04-01 23:40:34	311.215	249.67
2016-04-01 23:41:34	308.746	250.027
2016-04-01 23:42:34	307.19	250.508
2016-04-01 23:43:34	306.634	251.575
2016-04-01 23:44:34	305.783	252.619
2016-04-01 23:45:34	306.463	254.325
2016-04-01 23:46:34	307.909	256.568
2016-04-01 23:47:34	311.533	259.464
2016-04-01 23:48:34	315.391	262.559
2016-04-01 23:49:34	319.466	265.15
2016-04-01 23:50:34	323.196	267.485
2016-04-01 23:51:34	326.926	269.189
2016-04-01 23:52:34	329.399	270.595
2016-04-01 23:53:34	332.088	271.184
2016-04-01 23:54:34	333.334	270.89
2016-04-01 23:55:34	332.464	269.501
2016-04-01 23:56:34	331.584	268.162
2016-04-01 23:57:34	330.173	266.78
2016-04-01 23:58:34	329.005	266.033
2016-04-01 23:59:34	328.16	265.226
2016-04-02 00:00:34	329.123	265.591
2016-04-02 00:01:34	329.858	265.89
2016-04-02 00:02:34	330.888	266.26
2016-04-02 00:03:34	329.69	266.039
2016-04-02 00:04:34	330.522	265.641
2016-04-02 00:05:34	331.512	265.594
2016-04-02 00:06:34	332.824	264.947
2016-04-02 00:07:34	331.88	263.772
2016-04-02 00:08:34	330.307	261.052
2016-04-02 00:09:34	328.36	257.851
2016-04-02 00:10:34	325.939	254.846
2016-04-02 00:11:34	325.373	253.056
2016-04-02 00:12:34	323.256	251.436
2016-04-02 00:13:34	321.714	250.759
2016-04-02 00:14:34	320.055	250.506
2016-04-02 00:15:34	319.217	251.091
2016-04-02 00:16:34	318.046	251.913
2016-04-02 00:17:34	318.333	253.097
2016-04-02 00:18:34	318.34	254.408
2016-04-02 00:19:34	319.633	255.936
2016-04-02 00:20:34	320.401	257.032
2016-04-02 00:21:34	319.801	257.52
2016-04-02 00:22:34	320.17	257.227
2016-04-02 00:23:34	320.073	256.58
2016-04-02 00:24:34	318.553	255.636
2016-04-02 00:25:34	318.076	255.111
2016-04-02 00:26:34	316.172	254.389
2016-04-02 00:27:34	315.515	253.56
2016-04-02 00:28:34	314.785	252.839
2016-04-02 00:29:34	314.454	251.999
2016-04-02 00:30:34	315.366	251.459
2016-04-02 00:31:34	316.339	250.592
2016-04-02 00:32:34	319.257	249.79
2016-04-02 00:33:34	319.613	249.564
2016-04-02 00:34:34	319.148	250.054
2016-04-02 00:35:34	319.113	251.103
2016-04-02 00:36:34	318.572	252.532
2016-04-02 00:37:34	319.798	254.675
2016-04-02 00:38:34	320.727	257.255
2016-04-02 00:39:34	320.848	261.184
2016-04-02 00:40:34	321.197	265.766
2016-04-02 00:41:34	322.871	270.103
2016-04-02 00:42:34	326.31	272.643
2016-04-02 00:43:34	330.374	274.028
2016-04-02 00:44:34	332.38	274.146
2016-04-02 00:45:34	330.242	273.577
2016-04-02 00:46:34	328.492	272.029
2016-04-02 00:47:34	325.163	269.67
2016-04-02 00:48:34	321.323	266.768
2016-04-02 00:49:34	316.744	263.505
2016-04-02 00:50:34	311.264	261.329
2016-04-02 00:51:34	308.121	259.385
2016-04-02 00:52:34	307.394	258.199
2016-04-02 00:53:34	308.304	257.267
2016-04-02 00:54:34	309.313	256.934
2016-04-02 00:55:34	311.968	256.865
2016-04-02 00:56:34	313.805	256.679
2016-04-02 00:57:34	316.817	256.662
2016-04-02 00:58:34	317.808	256.563
2016-04-02 00:59:34	318.736	256.257
2016-04-02 01:00:34	317.311	255.822
2016-04-02 01:01:34	316.587	254.94
2016-04-02 01:02:34	314.842	254.14
2016-04-02 01:03:34	312.511	253.054
2016-04-02 01:04:34	310.549	252.185
2016-04-02 01:05:34	309.084	250.926
2016-04-02 01:06:34	308.858	250.266
2016-04-02 01:07:34	308.725	250.159
2016-04-02 01:08:34	310.341	250.064
2016-04-02 01:09:34	311.945	250.436
2016-04-02 01:10:34	314.345	250.592
2016-04-02 01:11:34	315.192	251.152
2016-04-02 01:12:34	317.83	251.162
2016-04-02 01:13:34	317.302	251.19
2016-04-02 01:14:34	318.458	251.315
2016-04-02 01:15:34	315.993	251.325
2016-04-02 01:16:34	313.731	251.337
2016-04-02 01:17:34	312.893	250.72
2016-04-02 01:18:34	312.425	250.413
2016-04-02 01:19:34	311.991	250.223
2016-04-02 01:20:34	311.802	250.099
2016-04-02 01:21:34	312.233	250.085
2016-04-02 01:22:34	311.316	249.993
2016-04-02 01:23:34	310.77	250.026
2016-04-02 01:24:34	311.563	249.957
2016-04-02 01:25:34	312.353	249.959
2016-04-02 01:26:34	313.506	249.84
2016-04-02 01:27:34	315.578	249.778
2016-04-02 01:28:34	317.203	249.405
2016-04-02 01:29:34	318.354	249.004
2016-04-02 01:30:34	320.292	248.515
2016-04-02 01:31:34	323.547	248.238
2016-04-02 01:32:34	326.192	247.902
2016-04-02 01:33:34	329.231	247.808
2016-04-02 01:34:34	329.812	247.804
2016-04-02 01:35:34	326.581	247.759
2016-04-02 01:36:34	323.195	248.153
2016-04-02 01:37:34	322.227	248.781
2016-04-02 01:38:34	323.721	249.432
2016-04-02 01:39:34	322.283	249.984
2016-04-02 01:40:34	319.066	250.863
2016-04-02 01:41:34	315.884	252.551
2016-04-02 01:42:34	314.58	254.05
2016-04-02 01:43:34	316.568	254.992
2016-04-02 01:44:34	317.668	256.049
2016-04-02 01:45:34	315.893	256.435
2016-04-02 01:46:34	314.19	257.064
2016-04-02 01:47:34	314.448	257.76
2016-04-02 01:48:34	317.179	258.667
2016-04-02 01:49:34	319.326	258.644
2016-04-02 01:50:34	321.458	259.035
2016-04-02 01:51:34	325.269	260.486
2016-04-02 01:52:34	330.461	262.306
2016-04-02 01:53:34	335.463	263.904
2016-04-02 01:54:34	339.163	264.592
2016-04-02 01:55:34	341.377	265.237
2016-04-02 01:56:34	342.247	265.348
2016-04-02 01:57:34	343.673	266.403
2016-04-02 01:58:34	346.178	267.257
2016-04-02 01:59:34	347.798	267.461
2016-04-02 02:00:34	346.56	266.364
2016-04-02 02:01:34	345.639	265.255
2016-04-02 02:02:34	341.489	264.154
2016-04-02 02:03:34	336.884	262.826
2016-04-02 02:04:34	333.391	261.17
2016-04-02 02:05:34	330.217	258.425
2016-04-02 02:06:34	326.772	255.813
2016-04-02 02:07:34	321.354	252.988
2016-04-02 02:08:34	316.972	250.668
2016-04-02 02:09:34	312.351	248.28
2016-04-02 02:10:34	308.836	246.441
2016-04-02 02:11:34	309.284	245.302
2016-04-02 02:12:34	309.315	244.12
2016-04-02 02:13:34	308.44	242.846
2016-04-02 02:14:34	308.702	241.232
2016-04-02 02:15:34	308.248	240.061
2016-04-02 02:16:34	309.044	239.289
2016-04-02 02:17:34	308.167	238.329
2016-04-02 02:18:34	309.225	237.258
2016-04-02 02:19:34	310.346	236.227
2016-04-02 02:20:34	310.441	235.146
2016-04-02 02:21:34	309.662	234.393
2016-04-02 02:22:34	305.919	234.012
2016-04-02 02:23:34	305.86	233.735
2016-04-02 02:24:34	305.533	233.487
2016-04-02 02:25:34	306.969	233.114
2016-04-02 02:26:34	306.637	232.983
2016-04-02 02:27:34	305.988	232.542
2016-04-02 02:28:34	306.381	232.383
2016-04-02 02:29:34	305.626	231.916
2016-04-02 02:30:34	304.185	231.326
2016-04-02 02:31:34	302.943	230.92
2016-04-02 02:32:34	301.526	230.96
2016-04-02 02:33:34	299.414	230.797
2016-04-02 02:34:34	296.743	230.684
2016-04-02 02:35:34	293.714	230.554
2016-04-02 02:36:34	290.812	230.733
2016-04-02 02:37:34	289.033	230.826
2016-04-02 02:38:34	288.245	230.941
2016-04-02 02:39:34	288.063	231.16
2016-04-02 02:40:34	288.139	231.647
2016-04-02 02:41:34	289.462	232.285
2016-04-02 02:42:34	291.527	232.545
2016-04-02 02:43:34	293.556	232.683
2016-04-02 02:44:34	294.637	232.519
2016-04-02 02:45:34	294.267	232.936
2016-04-02 02:46:34	294.993	233.151
2016-04-02 02:47:34	297.088	233.802
2016-04-02 02:48:34	297.669	234.107
2016-04-02 02:49:34	298.377	233.942
2016-04-02 02:50:34	298.476	234.074
2016-04-02 02:51:34	299.845	234.5
2016-04-02 02:52:34	302.239	235.154
2016-04-02 02:53:34	303.302	235.661
2016-04-02 02:54:34	305.501	236.313
2016-04-02 02:55:34	307.448	237.487
2016-04-02 02:56:34	309.29	238.92
2016-04-02 02:57:34	309.63	240.341
2016-04-02 02:58:34	311.832	241.606
2016-04-02 02:59:34	313.948	242.672
2016-04-02 03:00:34	316.253	243.837
2016-04-02 03:01:34	316.482	244.508
2016-04-02 03:02:34	317.183	245.316
2016-04-02 03:03:34	319.273	245.731
2016-04-02 03:04:34	319.766	246.212
2016-04-02 03:05:34	321.782	246.821
2016-04-02 03:06:34	321.965	248.154
2016-04-02 03:07:34	322.303	250
2016-04-02 03:08:34	324.696	252.603
2016-04-02 03:09:34	329.221	256.39
2016-04-02 03:10:34	334.251	261.374
2016-04-02 03:11:34	341.066	268.372
2016-04-02 03:12:34	349.169	275.323
2016-04-02 03:13:34	356.858	282.827
2016-04-02 03:14:34	364.908	290.01
2016-04-02 03:15:34	375.295	298.909
2016-04-02 03:16:34	386.491	309.064
2016-04-02 03:17:34	401.299	320.864
2016-04-02 03:18:34	415.393	331.246
2016-04-02 03:19:34	425.863	338.076
2016-04-02 03:20:34	429.605	340.777
2016-04-02 03:21:34	430.338	341.499
2016-04-02 03:22:34	427.82	340.449
2016-04-02 03:23:34	422.287	336.377
2016-04-02 03:24:34	409.059	328.439
2016-04-02 03:25:34	391.443	316.773
2016-04-02 03:26:34	374.133	304.37
2016-04-02 03:27:34	357.444	293.636
2016-04-02 03:28:34	346.853	285.826
2016-04-02 03:29:34	336.202	278.965
2016-04-02 03:30:34	330.14	273.427
2016-04-02 03:31:34	324.166	269.02
2016-04-02 03:32:34	323.197	266.139
2016-04-02 03:33:34	320.331	264.12
2016-04-02 03:34:34	320.657	263.99
2016-04-02 03:35:34	319.169	264.034
2016-04-02 03:36:34	318.569	264.297
2016-04-02 03:37:34	315.883	263.914
2016-04-02 03:38:34	314.89	263.89
2016-04-02 03:39:34	316.331	263.81
2016-04-02 03:40:34	317.482	263.94
2016-04-02 03:41:34	318.904	263.384
2016-04-02 03:42:34	317.199	261.629
2016-04-02 03:43:34	317.286	259.535
2016-04-02 03:44:34	315.942	257.651
2016-04-02 03:45:34	316.853	256.464
2016-04-02 03:46:34	315.736	254.989
2016-04-02 03:47:34	315.245	253.579
2016-04-02 03:48:34	311.126	251.824
2016-04-02 03:49:34	308.449	250.206
2016-04-02 03:50:34	306.501	249.016
2016-04-02 03:51:34	303.202	248.462
2016-04-02 03:52:34	301.546	248.2
2016-04-02 03:53:34	299.439	248.011
2016-04-02 03:54:34	299.091	247.725
2016-04-02 03:55:34	297.871	247.241
2016-04-02 03:56:34	298.228	247.042
2016-04-02 03:57:34	299.355	246.91
2016-04-02 03:58:34	300.204	246.82
2016-04-02 03:59:34	301.878	246.417
2016-04-02 04:00:34	301.773	245.894
2016-04-02 04:01:34	300.041	245.428
2016-04-02 04:02:34	299.66	244.722
2016-04-02 04:03:34	301.846	245.105
2016-04-02 04:04:34	303.184	245.347
2016-04-02 04:05:34	303.197	245.539
2016-04-02 04:06:34	302.06	245.264
2016-04-02 04:07:34	300.159	245.168
2016-04-02 04:08:34	299.073	245.544
2016-04-02 04:09:34	300.09	245.763
2016-04-02 04:10:34	301.61	246.618
2016-04-02 04:11:34	300.931	247.25
2016-04-02 04:12:34	300.298	248.3
2016-04-02 04:13:34	300.747	249.467
2016-04-02 04:14:34	302.233	251.196
2016-04-02 04:15:34	305.097	253.356
2016-04-02 04:16:34	308.001	256.176
2016-04-02 04:17:34	312.418	258.721
2016-04-02 04:18:34	315.309	261.381
2016-04-02 04:19:34	318.397	262.697
2016-04-02 04:20:34	320.356	263.892
2016-04-02 04:21:34	321.669	264.641
2016-04-02 04:22:34	323.264	265.403
2016-04-02 04:23:34	326.296	265.814
2016-04-02 04:24:34	328.398	265.404
2016-04-02 04:25:34	328.181	265.589
2016-04-02 04:26:34	327.797	265.89
2016-04-02 04:27:34	328.871	267.582
2016-04-02 04:28:34	330.7	269.238
2016-04-02 04:29:34	333.868	271.022
2016-04-02 04:30:34	334.977	272.946
2016-04-02 04:31:34	336.761	274.713
2016-04-02 04:32:34	337.565	276.162
2016-04-02 04:33:34	336.68	276.752
2016-04-02 04:34:34	335.861	276.919
2016-04-02 04:35:34	334.49	276.246
2016-04-02 04:36:34	333.448	274.911
2016-04-02 04:37:34	331.218	273.294
2016-04-02 04:38:34	329.229	271.175
2016-04-02 04:39:34	326.658	269.033
2016-04-02 04:40:34	324.836	267.535
2016-04-02 04:41:34	323.406	266.813
2016-04-02 04:42:34	322.768	266.936
2016-04-02 04:43:34	322.371	266.989
2016-04-02 04:44:34	322.252	267.727
2016-04-02 04:45:34	322.499	268.407
2016-04-02 04:46:34	323.23	268.946
2016-04-02 04:47:34	324.625	270.036
2016-04-02 04:48:34	324.485	270.761
2016-04-02 04:49:34	325.597	271.807
2016-04-02 04:50:34	328.294	272.14
2016-04-02 04:51:34	332.757	273.637
2016-04-02 04:52:34	335.661	275.127
2016-04-02 04:53:34	338.314	277.11
2016-04-02 04:54:34	339.958	278.31
2016-04-02 04:55:34	342.398	278.557
2016-04-02 04:56:34	343.509	277.895
2016-04-02 04:57:34	344.63	276.557
2016-04-02 04:58:34	344.868	275.213
2016-04-02 04:59:34	341.007	273.191
2016-04-02 05:00:34	338.219	270.781
2016-04-02 05:01:34	334.256	268.186
2016-04-02 05:02:34	329.438	265.928
2016-04-02 05:03:34	323.821	263.702
2016-04-02 05:04:34	318.158	262.039
2016-04-02 05:05:34	312.517	260.639
2016-04-02 05:06:34	307.72	259.432
2016-04-02 05:07:34	305.533	258.076
2016-04-02 05:08:34	303.815	257.227
2016-04-02 05:09:34	306.612	257.372
2016-04-02 05:10:34	310.09	258.497
2016-04-02 05:11:34	315.701	260.392
2016-04-02 05:12:34	319.913	262.517
2016-04-02 05:13:34	323.855	264.706
2016-04-02 05:14:34	327.686	266.501
2016-04-02 05:15:34	330.435	268.027
2016-04-02 05:16:34	332.7	268.795
2016-04-02 05:17:34	333.009	268.52
2016-04-02 05:18:34	333.007	267.313
2016-04-02 05:19:34	332.304	265.536
2016-04-02 05:20:34	332.671	263.971
2016-04-02 05:21:34	332.888	262.665
2016-04-02 05:22:34	334.732	262.682
2016-04-02 05:23:34	337.999	264.036
2016-04-02 05:24:34	342.793	266.43
2016-04-02 05:25:34	346.393	269.37
2016-04-02 05:26:34	347.907	272.315
2016-04-02 05:27:34	347.213	274.563
2016-04-02 05:28:34	346.556	276.137
2016-04-02 05:29:34	345.155	277.585
2016-04-02 05:30:34	346.354	278.427
2016-04-02 05:31:34	346.176	278.996
2016-04-02 05:32:34	344.263	278.491
2016-04-02 05:33:34	343.719	278.279
2016-04-02 05:34:34	344.022	277.231
2016-04-02 05:35:34	346.845	276.797
2016-04-02 05:36:34	347.944	275.767
2016-04-02 05:37:34	347.755	274.135
2016-04-02 05:38:34	345.268	272.287
2016-04-02 05:39:34	340.635	269.521
2016-04-02 05:40:34	336.025	266.962
2016-04-02 05:41:34	329.843	263.731
2016-04-02 05:42:34	321.129	260.831
2016-04-02 05:43:34	313.692	258.298
2016-04-02 05:44:34	308.359	256.621
2016-04-02 05:45:34	306.008	255.17
2016-04-02 05:46:34	304.764	253.867
2016-04-02 05:47:34	304.412	252.455
2016-04-02 05:48:34	304.483	250.801
2016-04-02 05:49:34	303.923	249.469
2016-04-02 05:50:34	304.431	248.417
2016-04-02 05:51:34	305.352	247.459
2016-04-02 05:52:34	306.973	246.801
2016-04-02 05:53:34	307.264	246.288
2016-04-02 05:54:34	305.699	246.171
2016-04-02 05:55:34	304.233	245.896
2016-04-02 05:56:34	302.105	245.781
2016-04-02 05:57:34	301.085	245.959
2016-04-02 05:58:34	300.87	246.35
2016-04-02 05:59:34	301.053	247.129
2016-04-02 06:00:34	301.683	247.984
2016-04-02 06:01:34	303.52	249.515
2016-04-02 06:02:34	308.519	252.067
2016-04-02 06:03:34	316.781	256.999
2016-04-02 06:04:34	323.006	262.534
2016-04-02 06:05:34	329.179	268.256
2016-04-02 06:06:34	333.938	272.501
2016-04-02 06:07:34	336.809	275.721
2016-04-02 06:08:34	338.087	278.264
2016-04-02 06:09:34	335.694	278.993
2016-04-02 06:10:34	331.507	278.794
2016-04-02 06:11:34	325.764	276.503
2016-04-02 06:12:34	322.762	274.017
2016-04-02 06:13:34	320.369	270.783
2016-04-02 06:14:34	320.124	268.945
2016-04-02 06:15:34	319.643	267.086
2016-04-02 06:16:34	319.975	266.6
2016-04-02 06:17:34	322.134	266.388
2016-04-02 06:18:34	322.882	266.296
2016-04-02 06:19:34	322.637	265.387
2016-04-02 06:20:34	321.521	264.324
2016-04-02 06:21:34	323.658	263.809
2016-04-02 06:22:34	325.932	264.831
2016-04-02 06:23:34	328.379	266.845
2016-04-02 06:24:34	329.668	267.912
2016-04-02 06:25:34	330.756	267.931
2016-04-02 06:26:34	332.317	267.282
2016-04-02 06:27:34	335.525	267.808
2016-04-02 06:28:34	337.31	268.444
2016-04-02 06:29:34	337.054	268.506
2016-04-02 06:30:34	335.167	267.119
2016-04-02 06:31:34	332.635	265.655
2016-04-02 06:32:34	331.86	264.913
2016-04-02 06:33:34	332.428	266.802
2016-04-02 06:34:34	335.135	269.833
2016-04-02 06:35:34	335.279	272.606
2016-04-02 06:36:34	335.225	274.037
2016-04-02 06:37:34	337.011	275.964
2016-04-02 06:38:34	339.985	278.601
2016-04-02 06:39:34	343.804	280.849
2016-04-02 06:40:34	346.619	282.161
2016-04-02 06:41:34	345.345	280.812
2016-04-02 06:42:34	345.385	278.668
2016-04-02 06:43:34	341.658	276.001
2016-04-02 06:44:34	340.291	274.769
2016-04-02 06:45:34	337.959	273.294
2016-04-02 06:46:34	333.384	270.469
2016-04-02 06:47:34	328.863	267.204
2016-04-02 06:48:34	325.472	264.749
2016-04-02 06:49:34	323.51	263.392
2016-04-02 06:50:34	320.491	262.114
2016-04-02 06:51:34	318.755	260.496
2016-04-02 06:52:34	317.851	258.852
2016-04-02 06:53:34	317.348	257.19
2016-04-02 06:54:34	317.347	256.151
2016-04-02 06:55:34	316.478	255.37
2016-04-02 06:56:34	315.432	254.818
2016-04-02 06:57:34	313.81	254.456
2016-04-02 06:58:34	312.257	254.764
2016-04-02 06:59:34	312.738	255.77
2016-04-02 07:00:34	312.783	257.367
2016-04-02 07:01:34	315.177	259.401
2016-04-02 07:02:34	316.707	261.864
2016-04-02 07:03:34	319.445	264.955
2016-04-02 07:04:34	322.478	267.985
2016-04-02 07:05:34	320.702	267.001
2016-04-02 07:06:34	322.167	266.832
2016-04-02 07:07:34	323.274	266.58
2016-04-02 07:08:34	326.199	268.456
2016-04-02 07:09:34	329.547	270.111
2016-04-02 07:10:34	331.27	270.36
2016-04-02 07:11:34	330.413	269.828
2016-04-02 07:12:34	330.37	269.123
2016-04-02 07:13:34	329.582	268.687
2016-04-02 07:14:34	328.819	268.53
2016-04-02 07:15:34	329.162	268.702
2016-04-02 07:16:34	328.048	268.74
2016-04-02 07:17:34	327.83	268.441
2016-04-02 07:18:34	326.159	267.407
2016-04-02 07:19:34	325.364	266.859
2016-04-02 07:20:34	324.685	266.438
2016-04-02 07:21:34	322.191	266.123
2016-04-02 07:22:34	320.422	265.822
2016-04-02 07:23:34	319.503	265.284
2016-04-02 07:24:34	319.439	265.03
2016-04-02 07:25:34	318.678	264.651
2016-04-02 07:26:34	318.632	265.062
2016-04-02 07:27:34	318.557	265.763
2016-04-02 07:28:34	322.962	267.088
2016-04-02 07:29:34	328.123	269.338
2016-04-02 07:30:34	336.246	273.2
2016-04-02 07:31:34	342.792	279.009
2016-04-02 07:32:34	350.52	286.006
2016-04-02 07:33:34	359.192	293.708
2016-04-02 07:34:34	368.128	301.468
2016-04-02 07:35:34	378.868	309.244
2016-04-02 07:36:34	388.192	317.531
2016-04-02 07:37:34	397.64	325.921
2016-04-02 07:38:34	403.269	331.642
2016-04-02 07:39:34	408.758	335.411
2016-04-02 07:40:34	415.629	339.634
2016-04-02 07:41:34	418.73	342.261
2016-04-02 07:42:34	422.968	345.388
2016-04-02 07:43:34	427.542	348.456
2016-04-02 07:44:34	433.977	351.985
2016-04-02 07:45:34	438.595	355.473
2016-04-02 07:46:34	445.242	360.445
2016-04-02 07:47:34	456.193	368.432
2016-04-02 07:48:34	470.945	379.861
2016-04-02 07:49:34	490.41	394.473
2016-04-02 07:50:34	512.667	411.73
2016-04-02 07:51:34	537.693	431.391
2016-04-02 07:52:34	565.42	452.699
2016-04-02 07:53:34	590.794	473.073
2016-04-02 07:54:34	610.201	487.75
2016-04-02 07:55:34	619.975	495.303
2016-04-02 07:56:34	620.385	495.215
2016-04-02 07:57:34	617.954	492.634
2016-04-02 07:58:34	611.021	487.323
2016-04-02 07:59:34	599.913	478.447
2016-04-02 08:00:34	581.076	464.025
2016-04-02 08:01:34	557.252	446.037
2016-04-02 08:02:34	543.474	434.844
2016-04-02 08:03:34	532.322	427.662
2016-04-02 08:04:34	524.904	423.792
2016-04-02 08:05:34	516.298	418.494
2016-04-02 08:06:34	507.336	412.514
2016-04-02 08:07:34	498.688	406.552
2016-04-02 08:08:34	492.747	403.176
2016-04-02 08:09:34	489.397	402.411
2016-04-02 08:10:34	491.043	404.959
2016-04-02 08:11:34	497.656	411.966
2016-04-02 08:12:34	511.477	423.6
2016-04-02 08:13:34	524.365	434.76
2016-04-02 08:14:34	535.173	445.095
2016-04-02 08:15:34	540.758	453.615
2016-04-02 08:16:34	548.165	462.572
2016-04-02 08:17:34	553.782	468.679
2016-04-02 08:18:34	559.7	474.527
2016-04-02 08:19:34	559.239	475.941
2016-04-02 08:20:34	552.7	473.013
2016-04-02 08:21:34	542.513	465.77
2016-04-02 08:22:34	530.917	456.002
2016-04-02 08:23:34	523.343	446.703
2016-04-02 08:24:34	510.919	436.146
2016-04-02 08:25:34	499.853	425.516
2016-04-02 08:26:34	482.171	411.983
2016-04-02 08:27:34	464.649	397.204
2016-04-02 08:28:34	445.92	382.606
2016-04-02 08:29:34	433.201	371.916
2016-04-02 08:30:34	422.412	364.569
2016-04-02 08:31:34	412.185	358.47
2016-04-02 08:32:34	404.487	353.61
2016-04-02 08:33:34	397.659	349.706
2016-04-02 08:34:34	392.816	347.66
2016-04-02 08:35:34	388.572	346.026
2016-04-02 08:36:34	386.205	344.639
2016-04-02 08:37:34	384.807	343.237
2016-04-02 08:38:34	385.681	343.066
2016-04-02 08:39:34	388.899	343.827
2016-04-02 08:40:34	391.88	344.816
2016-04-02 08:41:34	397.012	347.302
2016-04-02 08:42:34	400.536	349.03
2016-04-02 08:43:34	405.985	352.132
2016-04-02 08:44:34	409.071	354.613
2016-04-02 08:45:34	413.733	359.098
2016-04-02 08:46:34	418.205	364.05
2016-04-02 08:47:34	425.243	370.236
2016-04-02 08:48:34	433.519	378.083
2016-04-02 08:49:34	444.394	386.981
2016-04-02 08:50:34	458.017	397.991
2016-04-02 08:51:34	471.681	409.458
2016-04-02 08:52:34	485.625	422.183
2016-04-02 08:53:34	503.982	437.211
2016-04-02 08:54:34	521.985	452.488
2016-04-02 08:55:34	543.288	469.925
2016-04-02 08:56:34	558.898	482.663
2016-04-02 08:57:34	570.389	490.941
2016-04-02 08:58:34	570.802	491.283
2016-04-02 08:59:34	566.761	486.973
2016-04-02 09:00:34	558.984	479.529
2016-04-02 09:01:34	544.705	467.387
2016-04-02 09:02:34	528.148	452.594
2016-04-02 09:03:34	506.895	433.11
2016-04-02 09:04:34	485.551	414.878
2016-04-02 09:05:34	466.438	397.739
2016-04-02 09:06:34	453.548	386.384
2016-04-02 09:07:34	444.271	377.921
2016-04-02 09:08:34	438.25	371.249
2016-04-02 09:09:34	432.924	366.112
2016-04-02 09:10:34	427.801	362.461
2016-04-02 09:11:34	425.068	360.471
2016-04-02 09:12:34	421.741	359.071
2016-04-02 09:13:34	420.205	358.486
2016-04-02 09:14:34	419.95	359.036
2016-04-02 09:15:34	419.686	359.737
2016-04-02 09:16:34	420.159	361.288
2016-04-02 09:17:34	417.935	361.998
2016-04-02 09:18:34	416.803	362.638
2016-04-02 09:19:34	415.418	363.002
2016-04-02 09:20:34	411.008	362.006
2016-04-02 09:21:34	405.91	360.375
2016-04-02 09:22:34	399.706	355.939
2016-04-02 09:23:34	394.695	351.958
2016-04-02 09:24:34	390.75	347.437
2016-04-02 09:25:34	389.896	344.337
2016-04-02 09:26:34	390.018	340.653
2016-04-02 09:27:34	388.246	336.47
2016-04-02 09:28:34	386.136	333.236
2016-04-02 09:29:34	385.654	331.036
2016-04-02 09:30:34	385.978	330.106
2016-04-02 09:31:34	386.252	329.283
2016-04-02 09:32:34	384.773	327.711
2016-04-02 09:33:34	384.802	326.114
2016-04-02 09:34:34	383.68	325.001
2016-04-02 09:35:34	383.232	324.885
2016-04-02 09:36:34	385.053	325.587
2016-04-02 09:37:34	386.474	325.999
2016-04-02 09:38:34	389.634	327.597
2016-04-02 09:39:34	392.254	329.059
2016-04-02 09:40:34	396.548	330.928
2016-04-02 09:41:34	398.152	332.238
2016-04-02 09:42:34	400.186	332.328
2016-04-02 09:43:34	399.683	331.159
2016-04-02 09:44:34	399.164	328.366
2016-04-02 09:45:34	398.324	325.994
2016-04-02 09:46:34	399.785	326.084
2016-04-02 09:47:34	399.076	324.992
2016-04-02 09:48:34	395.673	320.438
2016-04-02 09:49:34	382.62	309.048
2016-04-02 09:50:34	362.015	292.34
2016-04-02 09:51:34	337.059	270.957
2016-04-02 09:52:34
2016-04-02 09:53:34
2016-04-02 09:54:34
2016-04-02 09:55:34
2016-04-02 09:56:34
2016-04-02 09:57:34
2016-04-02 09:58:34
2016-04-02 09:59:34
2016-04-02 10:00:34
2016-04-02 10:01:34
2016-04-02 10:02:34
2016-04-02 10:03:34
2016-04-02 10:04:34
2016-04-02 10:05:34
2016-04-02 10:06:34
2016-04-02 10:07:34
2016-04-02 10:08:34
2016-04-02 10:09:34
2016-04-02 10:10:34
2016-04-02 10:11:34
2016-04-02 10:12:34
2016-04-02 10:13:34
2016-04-02 10:14:34
2016-04-02 10:15:34
2016-04-02 10:16:34
2016-04-02 10:17:34
2016-04-02 10:18:34
2016-04-02 10:19:34
2016-04-02 10:20:34
2016-04-02 10:21:34
2016-04-02 10:22:34
2016-04-02 10:23:34
2016-04-02 10:24:34
2016-04-02 10:25:34
2016-04-02 10:26:34
2016-04-02 10:27:34
2016-04-02 10:28:34
2016-04-02 10:29:34
2016-04-02 10:30:34
2016-04-02 10:31:34	508.957	427.005
2016-04-02 10:32:34	519.232	437.221
2016-04-02 10:33:34	519.062	439.621
2016-04-02 10:34:34	511.622	435.357
2016-04-02 10:35:34	495.75	424.022
2016-04-02 10:36:34	477.34	409.472
2016-04-02 10:37:34	459.817	395.344
2016-04-02 10:38:34	448.26	386.739
2016-04-02 10:39:34	438.097	380.753
2016-04-02 10:40:34	429.436	375.085
2016-04-02 10:41:34	422.244	368.649
2016-04-02 10:42:34	416.474	361.533
2016-04-02 10:43:34	414.685	356.499
2016-04-02 10:44:34	412.984	353.508
2016-04-02 10:45:34	411.423	351.85
2016-04-02 10:46:34	409.06	350.121
2016-04-02 10:47:34	407.659	348.05
2016-04-02 10:48:34	407.59	347.493
2016-04-02 10:49:34	406.898	347.446
2016-04-02 10:50:34	405.889	348.86
2016-04-02 10:51:34	402.86	348.828
2016-04-02 10:52:34	401.556	348.966
2016-04-02 10:53:34	399.816	347.597
2016-04-02 10:54:34	398.813	346.734
2016-04-02 10:55:34	400.505	346.15
2016-04-02 10:56:34	400.374	345.397
2016-04-02 10:57:34	400.318	345.156
2016-04-02 10:58:34	400.162	344.47
2016-04-02 10:59:34	401.293	345.922
2016-04-02 11:00:34	401.734	347.52
2016-04-02 11:01:34	400.882	349.188
2016-04-02 11:02:34	399.342	349.985
2016-04-02 11:03:34	397.789	350.834
2016-04-02 11:04:34	395.528	351.818
2016-04-02 11:05:34	393.828	352.566
2016-04-02 11:06:34	393.164	353.132
2016-04-02 11:07:34	393.442	353.188
2016-04-02 11:08:34	392.989	352.048
2016-04-02 11:09:34	392.679	351.084
2016-04-02 11:10:34	393.765	350.183
2016-04-02 11:11:34	393.887	348.967
2016-04-02 11:12:34	395.374	346.885
2016-04-02 11:13:34	395.848	344.132
2016-04-02 11:14:34	397.043	341.449
2016-04-02 11:15:34	397.66	338.762
2016-04-02 11:16:34	399.901	337.751
2016-04-02 11:17:34	402.641	338.51
2016-04-02 11:18:34	405.722	340.355
2016-04-02 11:19:34	406.445	341.819
2016-04-02 11:20:34	404.581	343.024
2016-04-02 11:21:34	403.707	344.496
2016-04-02 11:22:34	404.14	346.17
2016-04-02 11:23:34	403.593	347.267
2016-04-02 11:24:34	403.358	347.814
2016-04-02 11:25:34	400.239	347.144
2016-04-02 11:26:34	400.197	345.996
2016-04-02 11:27:34	398.629	344.862
2016-04-02 11:28:34	399.715	344.262
2016-04-02 11:29:34	400.799	343.298
2016-04-02 11:30:34	401.223	341.591
2016-04-02 11:31:34	399.479	338.842
2016-04-02 11:32:34	398.269	335.831
2016-04-02 11:33:34	398.039	332.802
2016-04-02 11:34:34	397.791	330.258
2016-04-02 11:35:34	399.548	328.917
2016-04-02 11:36:34	400.72	327.97
2016-04-02 11:37:34	401.719	327.644
2016-04-02 11:38:34	402.867	327.785
2016-04-02 11:39:34	404.125	329.071
2016-04-02 11:40:34	405.46	330.891
2016-04-02 11:41:34	404.948	332.302
2016-04-02 11:42:34	402.681	333.03
2016-04-02 11:43:34	399.755	332.457
2016-04-02 11:44:34	398.056	331.931
2016-04-02 11:45:34	395.82	331.857
2016-04-02 11:46:34	395.211	333.099
2016-04-02 11:47:34	394.003	333.902
2016-04-02 11:48:34	394.656	335.853
2016-04-02 11:49:34	397.05	338.126
2016-04-02 11:50:34	402.049	341.3
2016-04-02 11:51:34	408.592	345.013
2016-04-02 11:52:34	415.019	349.755
2016-04-02 11:53:34	424.816	355.6
2016-04-02 11:54:34	436.67	363.663
2016-04-02 11:55:34	448.964	370.755
2016-04-02 11:56:34	458.561	376.104
2016-04-02 11:57:34	464.726	378.08
2016-04-02 11:58:34	466.5	378.285
2016-04-02 11:59:34	465.057	377.169
2016-04-02 12:00:34	462.04	374.018
2016-04-02 12:01:34	454.957	369.618
2016-04-02 12:02:34	443.214	362.258
2016-04-02 12:03:34	429.919	355.346
2016-04-02 12:04:34	418.919	349.566
2016-04-02 12:05:34	411.604	347.573
2016-04-02 12:06:34	408.759	346.718
2016-04-02 12:07:34	408.883	347.765
2016-04-02 12:08:34	409.115	349.066
2016-04-02 12:09:34	409.848	350.832
2016-04-02 12:10:34	412.89	353.324
2016-04-02 12:11:34	416.01	355.945
2016-04-02 12:12:34	419.385	358.795
2016-04-02 12:13:34	420.577	359.917
2016-04-02 12:14:34	424.031	361.501
2016-04-02 12:15:34	426.271	362.265
2016-04-02 12:16:34	430.612	363.398
2016-04-02 12:17:34	434.014	364.655
2016-04-02 12:18:34	437.943	365.01
2016-04-02 12:19:34	443.509	365.69
2016-04-02 12:20:34	449.549	367.123
2016-04-02 12:21:34	460.048	373.709
2016-04-02 12:22:34	470.237	381.203
2016-04-02 12:23:34	482.484	389.813
2016-04-02 12:24:34	490.012	396.392
2016-04-02 12:25:34	495.726	402.536
2016-04-02 12:26:34	503.06	410.012
2016-04-02 12:27:34	511.826	418.524
2016-04-02 12:28:34	521.65	425.817
2016-04-02 12:29:34	523.347	428.437
2016-04-02 12:30:34	519.673	426.547
2016-04-02 12:31:34	515.565	423.958
2016-04-02 12:32:34	516.616	424.323
2016-04-02 12:33:34	518.744	424.281
2016-04-02 12:34:34	517.97	422.21
2016-04-02 12:35:34	513.544	418.243
2016-04-02 12:36:34	509.911	414.501
2016-04-02 12:37:34	507.082	411.925
2016-04-02 12:38:34	508.187	411.71
2016-04-02 12:39:34	507.288	410.674
2016-04-02 12:40:34	506.551	410.068
2016-04-02 12:41:34	504.697	409.889
2016-04-02 12:42:34	504.86	410.497
2016-04-02 12:43:34	503.905	410.835
2016-04-02 12:44:34	504.421	410.685
2016-04-02 12:45:34	504.881	410.448
2016-04-02 12:46:34	505.115	410.541
2016-04-02 12:47:34	505.656	410.479
2016-04-02 12:48:34	508.539	413.175
2016-04-02 12:49:34	514.198	417.556
2016-04-02 12:50:34	523.562	425.063
2016-04-02 12:51:34	534.272	433.958
2016-04-02 12:52:34	542.842	441.007
2016-04-02 12:53:34	546.939	445.826
2016-04-02 12:54:34	545.281	445.679
2016-04-02 12:55:34	543.777	445.496
2016-04-02 12:56:34	537.938	441.638
2016-04-02 12:57:34	527.239	434.639
2016-04-02 12:58:34	512.444	423.423
2016-04-02 12:59:34	494.493	410.993
2016-04-02 13:00:34	479.972	400.544
2016-04-02 13:01:34	469.173	393.432
2016-04-02 13:02:34	467.518	393.94
2016-04-02 13:03:34	468.561	395.608
2016-04-02 13:04:34	469.971	397.943
2016-04-02 13:05:34	470.197	399.026
2016-04-02 13:06:34	469.878	400.366
2016-04-02 13:07:34	470.573	401.627
2016-04-02 13:08:34	471.248	402.421
2016-04-02 13:09:34	470.611	401.719
2016-04-02 13:10:34	464.217	398.591
2016-04-02 13:11:34	459.487	394.918
2016-04-02 13:12:34	456.813	391.823
2016-04-02 13:13:34	456.287	390.693
2016-04-02 13:14:34	455.678	390.567
2016-04-02 13:15:34	453.64	391.158
2016-04-02 13:16:34	451.66	391.758
2016-04-02 13:17:34	452.91	392.262
2016-04-02 13:18:34	453.477	392.934
2016-04-02 13:19:34	453.514	393.472
2016-04-02 13:20:34	453.361	393.628
2016-04-02 13:21:34	452.008	393.404
2016-04-02 13:22:34	450.638	392.055
2016-04-02 13:23:34	449.566	390.153
2016-04-02 13:24:34	449.433	388.664
2016-04-02 13:25:34	448.686	388.43
2016-04-02 13:26:34	449.967	389.975
2016-04-02 13:27:34	452.455	391.633
2016-04-02 13:28:34	452.462	393.53
2016-04-02 13:29:34	453.448	394.476
2016-04-02 13:30:34	454.066	396.06
2016-04-02 13:31:34	456.238	398.026
2016-04-02 13:32:34	457.647	400.046
2016-04-02 13:33:34	458.557	401.07
2016-04-02 13:34:34	458.604	400.13
2016-04-02 13:35:34	458.141	398.554
2016-04-02 13:36:34	459.032	398.189
2016-04-02 13:37:34	459.931	398.536
2016-04-02 13:38:34	462.646	398.581
2016-04-02 13:39:34	464.01	399.772
2016-04-02 13:40:34	466.845	400.622
2016-04-02 13:41:34	469.566	401.987
2016-04-02 13:42:34	470.767	401.614
2016-04-02 13:43:34	471.409	402.13
2016-04-02 13:44:34	472.441	401.673
2016-04-02 13:45:34	473.375	401.403
2016-04-02 13:46:34	473.327	401.472
2016-04-02 13:47:34	473.266	400.458
2016-04-02 13:48:34	470.194	399.193
2016-04-02 13:49:34	467.64	397.242
2016-04-02 13:50:34	467.245	397.438
2016-04-02 13:51:34	467.925	397.526
2016-04-02 13:52:34	469.37	398.592
2016-04-02 13:53:34	470.52	399.328
2016-04-02 13:54:34	472.664	400.265
2016-04-02 13:55:34	473.904	400.653
2016-04-02 13:56:34	475.409	401.759
2016-04-02 13:57:34	484.495	407.397
2016-04-02 13:58:34	493.473	413.86
2016-04-02 13:59:34	504.227	421.868
2016-04-02 14:00:34	509.609	426.466
2016-04-02 14:01:34	512.652	429.617
2016-04-02 14:02:34	518.043	432.72
2016-04-02 14:03:34	523.696	435.237
2016-04-02 14:04:34	527.055	436.184
2016-04-02 14:05:34	521.975	433.15
2016-04-02 14:06:34	516.06	428.968
2016-04-02 14:07:34	512.132	425.979
2016-04-02 14:08:34	510.783	425.971
2016-04-02 14:09:34	509.69	425.739
2016-04-02 14:10:34	503.632	423.47
2016-04-02 14:11:34	497.548	420.377
2016-04-02 14:12:34	493.248	418.773
2016-04-02 14:13:34	490.765	416.589
2016-04-02 14:14:34	487.672	413.301
2016-04-02 14:15:34	481.857	407.753
2016-04-02 14:16:34	476.102	401.5
2016-04-02 14:17:34	470.099	396.048
2016-04-02 14:18:34	466.909	392.501
2016-04-02 14:19:34	460.826	389.221
2016-04-02 14:20:34	455.444	385.558
2016-04-02 14:21:34	450.767	382.625
2016-04-02 14:22:34	446.266	379.076
2016-04-02 14:23:34	441.359	376.013
2016-04-02 14:24:34	435.824	372.618
2016-04-02 14:25:34	429.967	369.611
2016-04-02 14:26:34	426.476	367.407
2016-04-02 14:27:34	424.158	365.455
2016-04-02 14:28:34	422.96	364.221
2016-04-02 14:29:34	421.716	362.231
2016-04-02 14:30:34	421.466	361.116
2016-04-02 14:31:34	421.892	360.482
2016-04-02 14:32:34	420.957	359.814
2016-04-02 14:33:34	420.047	358.443
2016-04-02 14:34:34	418.342	356.617
2016-04-02 14:35:34	419.126	354.755
2016-04-02 14:36:34	418.622	353.3
2016-04-02 14:37:34	417.813	352.025
2016-04-02 14:38:34	416.019	349.63
2016-04-02 14:39:34	412.494	346.888
2016-04-02 14:40:34	410.287	344.435
2016-04-02 14:41:34	407.11	340.526
2016-04-02 14:42:34	402.912	335.591
2016-04-02 14:43:34	396.255	328.636
2016-04-02 14:44:34	386.661	319.192
2016-04-02 14:45:34	373.408	307.738
2016-04-02 14:46:34	358.267	294.091
2016-04-02 14:47:34	338.289	276.475
2016-04-02 14:48:34
2016-04-02 14:49:34
2016-04-02 14:50:34
2016-04-02 14:51:34
2016-04-02 14:52:34
2016-04-02 14:53:34
2016-04-02 14:54:34
2016-04-02 14:55:34
2016-04-02 14:56:34
2016-04-02 14:57:34
2016-04-02 14:58:34
2016-04-02 14:59:34
2016-04-02 15:00:34
2016-04-02 15:01:34
2016-04-02 15:02:34
2016-04-02 15:03:34
2016-04-02 15:04:34
2016-04-02 15:05:34
2016-04-02 15:06:34
2016-04-02 15:07:34
2016-04-02 15:08:34
2016-04-02 15:09:34
2016-04-02 15:10:34
2016-04-02 15:11:34
2016-04-02 15:12:34
2016-04-02 15:13:34
2016-04-02 15:14:34
2016-04-02 15:15:34
2016-04-02 15:16:34
2016-04-02 15:17:34
2016-04-02 15:18:34
2016-04-02 15:19:34
2016-04-02 15:20:34
2016-04-02 15:21:34
2016-04-02 15:22:34
2016-04-02 15:23:34
2016-04-02 15:24:34
2016-04-02 15:25:34
2016-04-02 15:26:34
2016-04-02 15:27:34
2016-04-02 15:28:34
2016-04-02 15:29:34
2016-04-02 15:30:34
2016-04-02 15:31:34
2016-04-02 15:32:34
2016-04-02 15:33:34
2016-04-02 15:34:34
2016-04-02 15:35:34
2016-04-02 15:36:34
2016-04-02 15:37:34
2016-04-02 15:38:34	333.856	276.51
2016-04-02 15:39:34	352.949	294.058
2016-04-02 15:40:34	366.297	308.025
2016-04-02 15:41:34	377.367	319.583
2016-04-02 15:42:34	387.267	330.037
2016-04-02 15:43:34	395.095	338.386
2016-04-02 15:44:34	400.588	344.203
2016-04-02 15:45:34	404.902	348.439
2016-04-02 15:46:34	410.37	351.853
2016-04-02 15:47:34	413.797	354.63
2016-04-02 15:48:34	417.316	356.805
2016-04-02 15:49:34	419.542	358.246
2016-04-02 15:50:34	422.124	359.419
2016-04-02 15:51:34	424.308	360.621
2016-04-02 15:52:34	426.189	362.452
2016-04-02 15:53:34	430.047	364.149
2016-04-02 15:54:34	431.217	365.442
2016-04-02 15:55:34	431.329	366.332
2016-04-02 15:56:34	430.662	367.506
2016-04-02 15:57:34	431.61	369.741
2016-04-02 15:58:34	430.845	371.854
2016-04-02 15:59:34	430.996	373.445
2016-04-02 16:00:34	428.911	373.951
2016-04-02 16:01:34	425.88	373.817
2016-04-02 16:02:34	423.818	374.048
2016-04-02 16:03:34	420.909	374.278
2016-04-02 16:04:34	419.552	373.958
2016-04-02 16:05:34	415.977	371.833
2016-04-02 16:06:34	413.564	369.721
2016-04-02 16:07:34	410.844	367.55
2016-04-02 16:08:34	408.833	366.311
2016-04-02 16:09:34	407.194	365.273
2016-04-02 16:10:34	406.245	364.333
2016-04-02 16:11:34	405.469	363.655
2016-04-02 16:12:34	405.803	363.117
2016-04-02 16:13:34	407.121	363.812
2016-04-02 16:14:34	408.379	363.065
2016-04-02 16:15:34	407.614	361.378
2016-04-02 16:16:34	404.184	358.214
2016-04-02 16:17:34	402.137	355.332
2016-04-02 16:18:34	399.253	352.217
2016-04-02 16:19:34	395.319	348.609
2016-04-02 16:20:34	392.347	344.73
2016-04-02 16:21:34	389.685	340.712
2016-04-02 16:22:34	389.522	338.014
2016-04-02 16:23:34	390.032	336.04
2016-04-02 16:24:34	392.121	335.319
2016-04-02 16:25:34	394.611	334.393
2016-04-02 16:26:34	397.681	334.176
2016-04-02 16:27:34	404.197	334.976
2016-04-02 16:28:34	410.399	336.664
2016-04-02 16:29:34	416.353	338.954
2016-04-02 16:30:34	423.253	343.244
2016-04-02 16:31:34	432.904	349.285
2016-04-02 16:32:34	442.357	355.956
2016-04-02 16:33:34	449.487	361.244
2016-04-02 16:34:34	454.431	364.694
2016-04-02 16:35:34	455.244	366.812
2016-04-02 16:36:34	455.086	367.065
2016-04-02 16:37:34	453.001	366.231
2016-04-02 16:38:34	447.697	363.094
2016-04-02 16:39:34	440.68	359.139
2016-04-02 16:40:34	434.097	354.869
2016-04-02 16:41:34	429.936	352.319
2016-04-02 16:42:34	426.257	350.829
2016-04-02 16:43:34	424.633	350.418
2016-04-02 16:44:34	426.478	352.114
2016-04-02 16:45:34	432.716	355.326
2016-04-02 16:46:34	441.086	360.508
2016-04-02 16:47:34	450.931	366.928
2016-04-02 16:48:34	464.168	376.065
2016-04-02 16:49:34	484.449	389.532
2016-04-02 16:50:34	512.856	409.134
2016-04-02 16:51:34	540.685	430.088
2016-04-02 16:52:34	560.276	445.651
2016-04-02 16:53:34	574.067	458.06
2016-04-02 16:54:34	582.372	466.956
2016-04-02 16:55:34	589.025	475.014
2016-04-02 16:56:34	583.666	474.661
2016-04-02 16:57:34	569.166	467.542
2016-04-02 16:58:34	544.653	453.987
2016-04-02 16:59:34	518.431	437.987
2016-04-02 17:00:34	499.282	425.937
2016-04-02 17:01:34	481.179	414.529
2016-04-02 17:02:34	465.52	404.048
2016-04-02 17:03:34	448.757	391.28
2016-04-02 17:04:34	437.819	382.087
2016-04-02 17:05:34	428.967	373.94
2016-04-02 17:06:34	420.382	366.294
2016-04-02 17:07:34	413.09	358.809
2016-04-02 17:08:34	405.785	350.749
2016-04-02 17:09:34	396.992	343.464
2016-04-02 17:10:34	391.205	336.628
2016-04-02 17:11:34	385.895	331.241
2016-04-02 17:12:34	379.68	325.328
2016-04-02 17:13:34	377.811	322.612
2016-04-02 17:14:34	376.297	320.274
2016-04-02 17:15:34	376.942	318.461
2016-04-02 17:16:34	376.18	316.579
2016-04-02 17:17:34	377.6	315.149
2016-04-02 17:18:34	377.934	313.17
2016-04-02 17:19:34	378.744	311.19
2016-04-02 17:20:34	379.515	308.888
2016-04-02 17:21:34	379.195	306.681
2016-04-02 17:22:34	380.912	304.926
2016-04-02 17:23:34	381.808	303.686
2016-04-02 17:24:34	384.595	304.424
2016-04-02 17:25:34	388.422	305.668
2016-04-02 17:26:34	392.828	308.922
2016-04-02 17:27:34	399.534	313.696
2016-04-02 17:28:34	405.569	320.731
2016-04-02 17:29:34	414.686	329.487
2016-04-02 17:30:34	423.591	339.216
2016-04-02 17:31:34	439.505	352.308
2016-04-02 17:32:34	459.21	368.411
2016-04-02 17:33:34	482.469	387.575
2016-04-02 17:34:34	503.829	406.24
2016-04-02 17:35:34	526.388	423.756
2016-04-02 17:36:34	546.704	439.142
2016-04-02 17:37:34	564.178	452.223
2016-04-02 17:38:34	578.686	462.934
2016-04-02 17:39:34	586.847	470.319
2016-04-02 17:40:34	591.397	474.664
2016-04-02 17:41:34	592.405	474.411
2016-04-02 17:42:34	590.093	472.187
2016-04-02 17:43:34	588.182	467.86
2016-04-02 17:44:34	584.632	463.306
2016-04-02 17:45:34	580	457.137
2016-04-02 17:46:34	572.463	450.226
2016-04-02 17:47:34	563.93	443.097
2016-04-02 17:48:34	554.406	435.311
2016-04-02 17:49:34	543.249	427.319
2016-04-02 17:50:34	533.406	419.968
2016-04-02 17:51:34	521.819	413.363
2016-04-02 17:52:34	511.516	407.552
2016-04-02 17:53:34	504.507	403.051
2016-04-02 17:54:34	501.695	399.759
2016-04-02 17:55:34	500.796	397.649
2016-04-02 17:56:34	498.567	394.795
2016-04-02 17:57:34	495.576	392.607
2016-04-02 17:58:34	494.402	390.677
2016-04-02 17:59:34	495.538	390.074
2016-04-02 18:00:34	496.012	390.05
2016-04-02 18:01:34	495.1	390.298
2016-04-02 18:02:34	493.97	391.735
2016-04-02 18:03:34	492.996	392.579
2016-04-02 18:04:34	496.748	397.161
2016-04-02 18:05:34	501.044	402.071
2016-04-02 18:06:34	505.378	407.938
2016-04-02 18:07:34	506.305	411.49
2016-04-02 18:08:34	507.278	414.226
2016-04-02 18:09:34	508.411	416.565
2016-04-02 18:10:34	506.376	417.098
2016-04-02 18:11:34	500.999	416.693
2016-04-02 18:12:34	491.2	411.808
2016-04-02 18:13:34	482.515	407.558
2016-04-02 18:14:34	473.139	401.723
2016-04-02 18:15:34	465.264	398.168
2016-04-02 18:16:34	459.144	395.3
2016-04-02 18:17:34	454.179	393.569
2016-04-02 18:18:34	450.586	392.087
2016-04-02 18:19:34	448.4	391.267
2016-04-02 18:20:34	447.105	391.709
2016-04-02 18:21:34	446.729	393.128
2016-04-02 18:22:34	445.755	395.515
2016-04-02 18:23:34	447.849	397.589
2016-04-02 18:24:34	447.754	399.364
2016-04-02 18:25:34	445.836	400.62
2016-04-02 18:26:34	443.205	401.636
2016-04-02 18:27:34	440.953	401.511
2016-04-02 18:28:34	437.59	400.282
2016-04-02 18:29:34	434.037	398.3
2016-04-02 18:30:34	431.708	396.023
2016-04-02 18:31:34	427.87	393.636
2016-04-02 18:32:34	425.116	390.348
2016-04-02 18:33:34	424.051	386.94
2016-04-02 18:34:34	423.224	383.175
2016-04-02 18:35:34	422.694	380.41
2016-04-02 18:36:34	421.826	378.256
2016-04-02 18:37:34	421.92	376.162
2016-04-02 18:38:34	422.243	373.528
2016-04-02 18:39:34	422.344	371.227
2016-04-02 18:40:34	423.833	370.323
2016-04-02 18:41:34	424.188	370.047
2016-04-02 18:42:34	424.154	369.926
2016-04-02 18:43:34	425.181	369.663
2016-04-02 18:44:34	425.174	369.651
2016-04-02 18:45:34	425.7	370.341
2016-04-02 18:46:34	425.489	371.046
2016-04-02 18:47:34	426.47	371.637
2016-04-02 18:48:34	427.417	372.189
2016-04-02 18:49:34	429.23	372.66
2016-04-02 18:50:34	429.773	372.566
2016-04-02 18:51:34	432.745	373.407
2016-04-02 18:52:34	437.265	375.162
2016-04-02 18:53:34	442.751	377.355
2016-04-02 18:54:34	446.677	378.131
2016-04-02 18:55:34	448.515	377.833
2016-04-02 18:56:34	449.029	376.762
2016-04-02 18:57:34	450.052	375.727
2016-04-02 18:58:34	449.881	374.322
2016-04-02 18:59:34	449.515	373.15
2016-04-02 19:00:34	446.821	371.726
2016-04-02 19:01:34	443.894	370.882
2016-04-02 19:02:34	443.831	371.235
2016-04-02 19:03:34	444.138	372.796
2016-04-02 19:04:34	445.012	374.279
2016-04-02 19:05:34	445.496	375.395
2016-04-02 19:06:34	443.849	376.069
2016-04-02 19:07:34	441.778	376.265
2016-04-02 19:08:34	438.11	374.704
2016-04-02 19:09:34	436.615	372.321
2016-04-02 19:10:34	432.513	368.859
2016-04-02 19:11:34	429.436	365.804
2016-04-02 19:12:34	425.725	362.428
2016-04-02 19:13:34	422.556	359.299
2016-04-02 19:14:34	421.412	356.53
2016-04-02 19:15:34	420.344	354.23
2016-04-02 19:16:34	417.422	351.78
2016-04-02 19:17:34	415.076	350.323
2016-04-02 19:18:34	411.447	349.502
2016-04-02 19:19:34	411.622	348.863
2016-04-02 19:20:34	410.428	348.142
2016-04-02 19:21:34	410.71	347.709
2016-04-02 19:22:34	411.929	347.379
2016-04-02 19:23:34	412.812	346.528
2016-04-02 19:24:34	416.243	346.128
2016-04-02 19:25:34	417.635	345.845
2016-04-02 19:26:34	421.956	346.37
2016-04-02 19:27:34	422.675	345.694
2016-04-02 19:28:34	422.568	345.486
2016-04-02 19:29:34	421.528	344.997
2016-04-02 19:30:34	420.228	344.011
2016-04-02 19:31:34	418.927	342.591
2016-04-02 19:32:34	416.661	341.899
2016-04-02 19:33:34	415.847	341.614
2016-04-02 19:34:34	416.592	341.032
2016-04-02 19:35:34	417.65	340.68
2016-04-02 19:36:34	418.962	340.228
2016-04-02 19:37:34	420.572	340.341
2016-04-02 19:38:34	423.615	340.669
2016-04-02 19:39:34	424.804	341.83
2016-04-02 19:40:34	428.586	342.569
2016-04-02 19:41:34	429.012	342.11
2016-04-02 19:42:34	428.815	341.511
2016-04-02 19:43:34	428.503	340.917
2016-04-02 19:44:34	427.148	340.145
2016-04-02 19:45:34	424.668	338.718
2016-04-02 19:46:34	423.08	337.211
2016-04-02 19:47:34	419.644	335.636
2016-04-02 19:48:34	417	333.764
2016-04-02 19:49:34	414.342	332.908
2016-04-02 19:50:34	412.303	332.298
2016-04-02 19:51:34	411.394	331.983
2016-04-02 19:52:34	410.474	331.751
2016-04-02 19:53:34	411.319	332.845
2016-04-02 19:54:34	410.879	334.498
2016-04-02 19:55:34	411.973	336.45
2016-04-02 19:56:34	414.636	337.858
2016-04-02 19:57:34	415.855	339.699
2016-04-02 19:58:34	418.73	341.314
2016-04-02 19:59:34	419.613	343.261
2016-04-02 20:00:34	420.623	344.577
2016-04-02 20:01:34	419.699	345.718
2016-04-02 20:02:34	419.388	347.035
2016-04-02 20:03:34	420.566	348.295
2016-04-02 20:04:34	421.901	350.058
2016-04-02 20:05:34	425.839	352.324
2016-04-02 20:06:34	427.979	354.247
2016-04-02 20:07:34	429.894	355.706
2016-04-02 20:08:34	434.563	359.165
2016-04-02 20:09:34	442.724	363.517
2016-04-02 20:10:34	452.096	369.26
2016-04-02 20:11:34	462.405	375.503
2016-04-02 20:12:34	474.092	383.394
2016-04-02 20:13:34	488.148	393.102
2016-04-02 20:14:34	506.076	405.822
2016-04-02 20:15:34	527.178	420.23
2016-04-02 20:16:34	547.391	434.826
2016-04-02 20:17:34	565.314	447.818
2016-04-02 20:18:34	583.283	460.735
2016-04-02 20:19:34	596.927	470.426
2016-04-02 20:20:34	602.273	474.872
2016-04-02 20:21:34	599.113	473.533
2016-04-02 20:22:34	588.694	466.885
2016-04-02 20:23:34	572.72	456.315
2016-04-02 20:24:34	553.638	442.907
2016-04-02 20:25:34	532.767	428.282
2016-04-02 20:26:34	510.417	412.085
2016-04-02 20:27:34	488.872	397.116
2016-04-02 20:28:34	471.212	385.222
2016-04-02 20:29:34	459.019	376.291
2016-04-02 20:30:34	447.928	370.101
2016-04-02 20:31:34	439.718	365.936
2016-04-02 20:32:34	432.33	363.387
2016-04-02 20:33:34	427.013	361.665
2016-04-02 20:34:34	423.01	360.678
2016-04-02 20:35:34	419.774	360.695
2016-04-02 20:36:34	419.423	361.458
2016-04-02 20:37:34	419.749	362.233
2016-04-02 20:38:34	421.189	362.714
2016-04-02 20:39:34	423.045	363.186
2016-04-02 20:40:34	428.696	364.36
2016-04-02 20:41:34	435.01	367.272
2016-04-02 20:42:34	441.731	370.705
2016-04-02 20:43:34	448.814	374.56
2016-04-02 20:44:34	453.297	377.27
2016-04-02 20:45:34	455.251	379.865
2016-04-02 20:46:34	457.487	382.462
2016-04-02 20:47:34	459.465	385.311
2016-04-02 20:48:34	460.996	387.932
2016-04-02 20:49:34	459.318	389.301
2016-04-02 20:50:34	456.166	389.443
2016-04-02 20:51:34	452.362	389.141
2016-04-02 20:52:34	450.719	389.903
2016-04-02 20:53:34	450.567	390.299
2016-04-02 20:54:34	449.021	390.043
2016-04-02 20:55:34	444.291	387.989
2016-04-02 20:56:34	440.611	386.573
2016-04-02 20:57:34	441.531	385.339
2016-04-02 20:58:34	442.389	384.766
2016-04-02 20:59:34	444.862	383.962
2016-04-02 21:00:34	446.998	383.346
2016-04-02 21:01:34	451.569	383.572
2016-04-02 21:02:34	459.517	385.531
2016-04-02 21:03:34	469.395	389.884
2016-04-02 21:04:34	482.501	396.797
2016-04-02 21:05:34	495.654	405.083
2016-04-02 21:06:34	511.529	415.595
2016-04-02 21:07:34	526.07	427.222
2016-04-02 21:08:34	541.952	439.839
2016-04-02 21:09:34	555.747	452.371
2016-04-02 21:10:34	567.589	462.345
2016-04-02 21:11:34	577.125	469.646
2016-04-02 21:12:34	579.583	471.835
2016-04-02 21:13:34	579.569	473.113
2016-04-02 21:14:34	577.827	473.313
2016-04-02 21:15:34	573.551	472.889
2016-04-02 21:16:34	566.93	469.55
2016-04-02 21:17:34	555.546	463.045
2016-04-02 21:18:34	541.658	455.14
2016-04-02 21:19:34	528.204	446.937
2016-04-02 21:20:34	513.134	438.523
2016-04-02 21:21:34	500.046	428.941
2016-04-02 21:22:34	483.838	416.49
2016-04-02 21:23:34	467.604	403.684
2016-04-02 21:24:34	454.183	392.65
2016-04-02 21:25:34	446.506	385.068
2016-04-02 21:26:34	444.146	381.313
2016-04-02 21:27:34	443.562	378.981
2016-04-02 21:28:34	445.478	378.293
2016-04-02 21:29:34	445.202	376.859
2016-04-02 21:30:34	443.154	375.078
2016-04-02 21:31:34	441.717	373.67
2016-04-02 21:32:34	439.717	372.174
2016-04-02 21:33:34	437.408	370.106
2016-04-02 21:34:34	431.248	366.443
2016-04-02 21:35:34	425.345	362.873
2016-04-02 21:36:34	419.921	359.334
2016-04-02 21:37:34	415.821	356.818
2016-04-02 21:38:34	412.705	354.627
2016-04-02 21:39:34	409.282	352.643
2016-04-02 21:40:34	405.71	350.593
2016-04-02 21:41:34	402.543	348.889
2016-04-02 21:42:34	401.09	348.05
2016-04-02 21:43:34	399.746	347.275
2016-04-02 21:44:34	399.02	346.491
2016-04-02 21:45:34	398.184	346.03
2016-04-02 21:46:34	397.968	345.64
2016-04-02 21:47:34	400.248	345.676
2016-04-02 21:48:34	400.736	344.782
2016-04-02 21:49:34	402.949	343.795
2016-04-02 21:50:34	404.05	341.956
2016-04-02 21:51:34	404.724	340.281
2016-04-02 21:52:34	404.716	339.482
2016-04-02 21:53:34	406.035	338.378
2016-04-02 21:54:34	406.255	337.623
2016-04-02 21:55:34	405.208	336.179
2016-04-02 21:56:34	405.496	334.967
2016-04-02 21:57:34	403.556	333.617
2016-04-02 21:58:34	403.166	333.009
2016-04-02 21:59:34	401.827	333.128
2016-04-02 22:00:34	401.192	332.778
2016-04-02 22:01:34	399.991	332.511
2016-04-02 22:02:34	400.053	332.523
2016-04-02 22:03:34	399.624	333.05
2016-04-02 22:04:34	400.777	334.382
2016-04-02 22:05:34	401.028	335.314
2016-04-02 22:06:34	400.618	335.778
2016-04-02 22:07:34	400.397	335.663
2016-04-02 22:08:34	400.756	335.328
2016-04-02 22:09:34	400.932	335.041
2016-04-02 22:10:34	400.538	333.651
2016-04-02 22:11:34	398.092	331.839
2016-04-02 22:12:34	395.954	329.46
2016-04-02 22:13:34	394.732	327.279
2016-04-02 22:14:34	394.001	325.082
2016-04-02 22:15:34	393.49	323.032
2016-04-02 22:16:34	391.588	320.235
2016-04-02 22:17:34	390.056	317.298
2016-04-02 22:18:34	387.757	314.771
2016-04-02 22:19:34	385.529	311.729
2016-04-02 22:20:34	384.204	309.307
2016-04-02 22:21:34	380.987	306.927
2016-04-02 22:22:34	378.149	304.975
2016-04-02 22:23:34	374.765	302.792
2016-04-02 22:24:34	371.464	301.368
2016-04-02 22:25:34	369.856	300.55
2016-04-02 22:26:34	367.345	300.325
2016-04-02 22:27:34	364.347	300.057
2016-04-02 22:28:34	362.187	299.902
2016-04-02 22:29:34	358.493	299.754
2016-04-02 22:30:34	354.919	299.712
2016-04-02 22:31:34	351.897	299.973
2016-04-02 22:32:34	352.192	299.801
2016-04-02 22:33:34	350.133	298.891
2016-04-02 22:34:34	349.476	297.797
2016-04-02 22:35:34	349.284	297.695
2016-04-02 22:36:34	348.006	297.384
2016-04-02 22:37:34	348.901	298.367
2016-04-02 22:38:34	350.483	298.35
2016-04-02 22:39:34	352.591	298.107
2016-04-02 22:40:34	353.375	297.962
2016-04-02 22:41:34	355.978	298.522
2016-04-02 22:42:34	357.092	299.767
2016-04-02 22:43:34	359.149	300.783
2016-04-02 22:44:34	359.986	302.071
2016-04-02 22:45:34	360.526	303.306
2016-04-02 22:46:34	363.237	305.137
2016-04-02 22:47:34	367.448	309.06
2016-04-02 22:48:34	375.039	315.331
2016-04-02 22:49:34	383.594	322.82
2016-04-02 22:50:34	392.852	330.324
2016-04-02 22:51:34	402.924	337.086
2016-04-02 22:52:34	412.582	343.067
2016-04-02 22:53:34	423.444	348.945
2016-04-02 22:54:34	430.396	354.458
2016-04-02 22:55:34	439.221	359.661
2016-04-02 22:56:34	445.696	363.721
2016-04-02 22:57:34	450.649	365.935
2016-04-02 22:58:34	456.65	367.365
2016-04-02 22:59:34	458.122	367.27
2016-04-02 23:00:34	461.766	368.094
2016-04-02 23:01:34	464.665	369.349
2016-04-02 23:02:34	465.88	370.258
2016-04-02 23:03:34	464.373	367.63
2016-04-02 23:04:34	459.163	363.378
2016-04-02 23:05:34	450.681	357.243
2016-04-02 23:06:34	440.308	350.358
2016-04-02 23:07:34	430.525	342.302
2016-04-02 23:08:34	419.507	333.945
2016-04-02 23:09:34	408.594	326.377
2016-04-02 23:10:34	398.987	318.405
2016-04-02 23:11:34	389.364	312.338
2016-04-02 23:12:34	380.513	305.348
2016-04-02 23:13:34	373.015	299.523
2016-04-02 23:14:34	365.377	294.874
2016-04-02 23:15:34	359.943	292.831
2016-04-02 23:16:34	352.755	291.421
2016-04-02 23:17:34	349.119	287.858
2016-04-02 23:18:34	343.856	284.366
2016-04-02 23:19:34	342.439	281.788
2016-04-02 23:20:34	340.575	281.33
2016-04-02 23:21:34	340.85	280.207
2016-04-02 23:22:34	341.651	279.241
2016-04-02 23:23:34	343.707	277.153
2016-04-02 23:24:34	346.296	276.519
2016-04-02 23:25:34	346.054	276.329
2016-04-02 23:26:34	346.354	275.836
2016-04-02 23:27:34	344.631	274.879
2016-04-02 23:28:34	345.017	273.663
2016-04-02 23:29:34	342.303	273.829
2016-04-02 23:30:34	339.633	273.762
2016-04-02 23:31:34	336.096	273.664
2016-04-02 23:32:34	333.423	272.57
2016-04-02 23:33:34	332.9	272.108
2016-04-02 23:34:34	331.466	271.807
2016-04-02 23:35:34	330.13	272.245
2016-04-02 23:36:34	329.683	272.584
2016-04-02 23:37:34	329.454	273.295
2016-04-02 23:38:34	330.813	274.204
2016-04-02 23:39:34	332.337	275.484
2016-04-02 23:40:34	333.008	277.02
2016-04-02 23:41:34	334.172	278.567
2016-04-02 23:42:34	335.756	280.034
2016-04-02 23:43:34	337.62	281.442
2016-04-02 23:44:34	338.745	282.377
2016-04-02 23:45:34	341.299	282.883
2016-04-02 23:46:34	343.298	283.069
2016-04-02 23:47:34	347.033	284.095
2016-04-02 23:48:34	352.313	286.09
2016-04-02 23:49:34	355.768	289.261
2016-04-02 23:50:34	358.749	291.894
2016-04-02 23:51:34	360.893	293.606
2016-04-02 23:52:34	362.785	294.066
2016-04-02 23:53:34	363.545	295.375
2016-04-02 23:54:34	363.267	296.798
2016-04-02 23:55:34	361.796	297.564
2016-04-02 23:56:34	358.397	296.833
2016-04-02 23:57:34	355.701	294.484
2016-04-02 23:58:34	353.596	292.277
2016-04-02 23:59:34	352.202	290.486
2016-04-03 00:00:34	352	289.736
2016-04-03 00:01:34	351.916	288.73
2016-04-03 00:02:34	351.677	287.149
2016-04-03 00:03:34	350.81	285.459
2016-04-03 00:04:34	350.656	284.311
2016-04-03 00:05:34	350.706	284.307
2016-04-03 00:06:34	350.147	283.961
2016-04-03 00:07:34	350.767	284.304
2016-04-03 00:08:34	350.526	283.815
2016-04-03 00:09:34	349.64	283.153
2016-04-03 00:10:34	350.427	282.893
2016-04-03 00:11:34	351.625	283.346
2016-04-03 00:12:34	351.152	284.69
2016-04-03 00:13:34	352.128	286.267
2016-04-03 00:14:34	354.114	287.957
2016-04-03 00:15:34	354.94	288.537
2016-04-03 00:16:34	355.942	289.215
2016-04-03 00:17:34	357.029	289.89
2016-04-03 00:18:34	359.01	291.046
2016-04-03 00:19:34	360.602	290.181
2016-04-03 00:20:34	361.147	287.641
2016-04-03 00:21:34	360.786	284.205
2016-04-03 00:22:34	358.683	281.442
2016-04-03 00:23:34	357.022	279.403
2016-04-03 00:24:34	355.457	278.006
2016-04-03 00:25:34	354.811	276.309
2016-04-03 00:26:34	353.877	275.626
2016-04-03 00:27:34	352.563	275.01
2016-04-03 00:28:34	351.293	275.351
2016-04-03 00:29:34	349.327	275.478
2016-04-03 00:30:34	347.621	275.024
2016-04-03 00:31:34	344.442	274.349
2016-04-03 00:32:34	342.057	273.002
2016-04-03 00:33:34	339.013	272.952
2016-04-03 00:34:34	334.887	272.334
2016-04-03 00:35:34	332.18	272.22
2016-04-03 00:36:34	328.545	270.204
2016-04-03 00:37:34	328.214	268.208
2016-04-03 00:38:34	327.76	266.521
2016-04-03 00:39:34	328.636	265.34
2016-04-03 00:40:34	328.918	264.483
2016-04-03 00:41:34	328.108	263.408
2016-04-03 00:42:34	325.894	262.816
2016-04-03 00:43:34	323.561	261.679
2016-04-03 00:44:34	322.289	261.533
2016-04-03 00:45:34	321.983	262.587
2016-04-03 00:46:34	320.86	263.947
2016-04-03 00:47:34	319.161	265.412
2016-04-03 00:48:34	318.151	265.165
2016-04-03 00:49:34	317.115	265.077
2016-04-03 00:50:34	318.636	264.361
2016-04-03 00:51:34	320.461	265.375
2016-04-03 00:52:34	320.916	265.017
2016-04-03 00:53:34	322.661	264.008
2016-04-03 00:54:34	323.19	263.541
2016-04-03 00:55:34	324.647	263.03
2016-04-03 00:56:34	325.978	264.226
2016-04-03 00:57:34	325.797	263.297
2016-04-03 00:58:34	324.668	262.793
2016-04-03 00:59:34	322.787	262.068
2016-04-03 01:00:34	321.358	262.473
2016-04-03 01:01:34	320.978	262.742
2016-04-03 01:02:34	319.046	261.658
2016-04-03 01:03:34	315.29	260.927
2016-04-03 01:04:34	312.52	259.352
2016-04-03 01:05:34	310.553	259.027
2016-04-03 01:06:34	310.366	257.626
2016-04-03 01:07:34	312.485	256.776
2016-04-03 01:08:34	315.336	256.021
2016-04-03 01:09:34	316.429	256.306
2016-04-03 01:10:34	320.214	256.097
2016-04-03 01:11:34	322.874	256.035
2016-04-03 01:12:34	325.962	256.497
2016-04-03 01:13:34	328.556	258.215
2016-04-03 01:14:34	330.585	259.975
2016-04-03 01:15:34	333.47	261.45
2016-04-03 01:16:34	335.602	262.256
2016-04-03 01:17:34	336.434	263.37
2016-04-03 01:18:34	336.438	265.746
2016-04-03 01:19:34	336.907	267.569
2016-04-03 01:20:34	337.622	268.899
2016-04-03 01:21:34	337.298	268.599
2016-04-03 01:22:34	338.111	268.934
2016-04-03 01:23:34	336.797	268.356
2016-04-03 01:24:34	336.01	268.093
2016-04-03 01:25:34	335.618	266.948
2016-04-03 01:26:34	336.129	266.058
2016-04-03 01:27:34	337.471	264.812
2016-04-03 01:28:34	340.063	264.623
2016-04-03 01:29:34	342.842	265.506
2016-04-03 01:30:34	343.531	266.129
2016-04-03 01:31:34	346.48	266.844
2016-04-03 01:32:34	347.452	266.977
2016-04-03 01:33:34	348.903	267.906
2016-04-03 01:34:34	348.242	268.823
2016-04-03 01:35:34	347.998	269.547
2016-04-03 01:36:34	347.63	269.961
2016-04-03 01:37:34	348.782	270.785
2016-04-03 01:38:34	350.394	272.957
2016-04-03 01:39:34	350.814	275.136
2016-04-03 01:40:34	351.295	277.334
2016-04-03 01:41:34	353.77	278.819
2016-04-03 01:42:34	356.757	279.506
2016-04-03 01:43:34	357.524	280.079
2016-04-03 01:44:34	358.63	280.099
2016-04-03 01:45:34	355.28	279.203
2016-04-03 01:46:34	353.912	276.503
2016-04-03 01:47:34	350.92	273.898
2016-04-03 01:48:34	348.101	271.406
2016-04-03 01:49:34	344.875	269.487
2016-04-03 01:50:34	340.261	267.494
2016-04-03 01:51:34	337.415	265.601
2016-04-03 01:52:34	333.8	264.768
2016-04-03 01:53:34	332.476	263.519
2016-04-03 01:54:34	331.505	263.881
2016-04-03 01:55:34	331.723	264.696
2016-04-03 01:56:34	331.977	265.037
2016-04-03 01:57:34	332.078	265.496
2016-04-03 01:58:34	332.855	265.133
2016-04-03 01:59:34	334.912	264.681
2016-04-03 02:00:34	336.216	263.476
2016-04-03 02:01:34	334.722	262.057
2016-04-03 02:02:34	334.075	260.459
2016-04-03 02:03:34	331.684	258.237
2016-04-03 02:04:34	330.067	255.946
2016-04-03 02:05:34	329.197	253.616
2016-04-03 02:06:34	329.182	252.723
2016-04-03 02:07:34	325.195	252.582
2016-04-03 02:08:34	323.582	253.341
2016-04-03 02:09:34	322.741	254.031
2016-04-03 02:10:34	322.336	254.896
2016-04-03 02:11:34	321.822	256.147
2016-04-03 02:12:34	319.739	257.921
2016-04-03 02:13:34	317.397	258.912
2016-04-03 02:14:34	317.246	258.671
2016-04-03 02:15:34	318.856	257.373
2016-04-03 02:16:34	319.45	256.321
2016-04-03 02:17:34	319.301	255.517
2016-04-03 02:18:34	318.637	255.339
2016-04-03 02:19:34	319.468	255.386
[truncated: 1,709 more rows]

## Sheet: Subject 3 Snack Session
Time	Calc VO2 (mL)	Calc VCO2 (mL)
2016-03-18 17:08:29	479.969	373.052
2016-03-18 17:09:29	467.275	361.084
2016-03-18 17:10:29	461.725	356.893
2016-03-18 17:11:29	450.98	350.541
2016-03-18 17:12:29	439.062	344.682
2016-03-18 17:13:29	430.701	341.747
2016-03-18 17:14:29	412.027	331.526
2016-03-18 17:15:29	385.936	316.589
2016-03-18 17:16:29	356.437	297.634
2016-03-18 17:17:29	321.95	273.011
2016-03-18 17:18:29	311.542	264.694
2016-03-18 17:19:29	308.46	261.023
2016-03-18 17:20:29	306.048	256.171
2016-03-18 17:21:29	310.117	255.824
2016-03-18 17:22:29	313.831	255.139
2016-03-18 17:23:29	326.6	261.76
2016-03-18 17:24:29	351.793	277.101
2016-03-18 17:25:29	378.756	296.416
2016-03-18 17:26:29	401.974	312.419
2016-03-18 17:27:29	423.724	328.044
2016-03-18 17:28:29	441.259	340.291
2016-03-18 17:29:29	453.976	350.465
2016-03-18 17:30:29	463.251	358.496
2016-03-18 17:31:29	468.436	362.931
2016-03-18 17:32:29	471.813	365.67
2016-03-18 17:33:29	471.642	365.986
2016-03-18 17:34:29	471.257	366.74
2016-03-18 17:35:29	474.425	369.811
2016-03-18 17:36:29	480.035	374.751
2016-03-18 17:37:29	485.873	378.998
2016-03-18 17:38:29	488.397	381.843
2016-03-18 17:39:29	491.223	383.904
2016-03-18 17:40:29	494.685	388.203
2016-03-18 17:41:29	498.674	392.37
2016-03-18 17:42:29	499.373	394.139
2016-03-18 17:43:29	499.74	395.642
2016-03-18 17:44:29	503.729	399.337
2016-03-18 17:45:29	505.719	402.401
2016-03-18 17:46:29	512.367	408.302
2016-03-18 17:47:29	519.618	415.446
2016-03-18 17:48:29	526.835	421.784
2016-03-18 17:49:29	531.171	427.792
2016-03-18 17:50:29	532.366	431.416
2016-03-18 17:51:29	529.548	433.758
2016-03-18 17:52:29	524.185	434.556
2016-03-18 17:53:29	519.063	436.229
2016-03-18 17:54:29	513.402	438.706
2016-03-18 17:55:29	507.605	440.874
2016-03-18 17:56:29	500.386	443.33
2016-03-18 17:57:29	496	445.684
2016-03-18 17:58:29	493.621	449.02
2016-03-18 17:59:29	493.137	453.938
2016-03-18 18:00:29	493.261	458.246
2016-03-18 18:01:29	490.617	460.476
2016-03-18 18:02:29	487.08	458.542
2016-03-18 18:03:29	482.249	455.228
2016-03-18 18:04:29	479.238	450.17
2016-03-18 18:05:29	473.37	443.662
2016-03-18 18:06:29	465.799	435.072
2016-03-18 18:07:29	454.539	425.147
2016-03-18 18:08:29	445.985	416.726
2016-03-18 18:09:29	439.432	410.243
2016-03-18 18:10:29	434.988	406.112
2016-03-18 18:11:29	432.682	401.988
2016-03-18 18:12:29	431.236	398.612
2016-03-18 18:13:29	432.846	396.753
2016-03-18 18:14:29	435.24	396.358
2016-03-18 18:15:29	438.403	396.124
2016-03-18 18:16:29	440.142	394.947
2016-03-18 18:17:29	441.149	393.134
2016-03-18 18:18:29	441.857	391.742
2016-03-18 18:19:29	440.564	390.54
2016-03-18 18:20:29	438.893	390.162
2016-03-18 18:21:29	435.647	388.043
2016-03-18 18:22:29	430.118	386.007
2016-03-18 18:23:29	425.506	384.22
2016-03-18 18:24:29	422.444	383.714
2016-03-18 18:25:29	421.629	383.849
2016-03-18 18:26:29	423.776	385.039
2016-03-18 18:27:29	427.287	386.881
2016-03-18 18:28:29	427.632	388.166
2016-03-18 18:29:29	428.544	388.62
2016-03-18 18:30:29	427.456	388.42
2016-03-18 18:31:29	427.431	387.633
2016-03-18 18:32:29	426.429	386.139
2016-03-18 18:33:29	422.917	382.998
2016-03-18 18:34:29	415.795	378.804
2016-03-18 18:35:29	408.452	374.334
2016-03-18 18:36:29	401.956	370.85
2016-03-18 18:37:29	397.996	368.949
2016-03-18 18:38:29	395.668	367.444
2016-03-18 18:39:29	393.938	366.997
2016-03-18 18:40:29	392.146	366.892
2016-03-18 18:41:29	394.042	368.096
2016-03-18 18:42:29	397.518	369.671
2016-03-18 18:43:29	401.17	371.862
2016-03-18 18:44:29	405.472	374.179
2016-03-18 18:45:29	407.462	375.833
2016-03-18 18:46:29	408.744	377.374
2016-03-18 18:47:29	411.468	378.195
2016-03-18 18:48:29	413.474	378.749
2016-03-18 18:49:29	414.499	378.547
2016-03-18 18:50:29	414.284	379.092
2016-03-18 18:51:29	414.042	379.224
2016-03-18 18:52:29	414.136	379.306
2016-03-18 18:53:29	414.271	378.64
2016-03-18 18:54:29	413.126	377.544
2016-03-18 18:55:29	413.013	376.131
2016-03-18 18:56:29	410.188	374.006
2016-03-18 18:57:29	407.787	371.753
2016-03-18 18:58:29	406.579	368.361
2016-03-18 18:59:29	406.539	364.662
2016-03-18 19:00:29	404.966	360.519
2016-03-18 19:01:29	405.296	357.738
2016-03-18 19:02:29	402.845	354.274
2016-03-18 19:03:29	403.417	352.064
2016-03-18 19:04:29	403.896	349.693
2016-03-18 19:05:29	406.152	348.975
2016-03-18 19:06:29	410.146	349.777
2016-03-18 19:07:29	415.568	352.274
2016-03-18 19:08:29	423.127	356.803
2016-03-18 19:09:29	431.88	362.051
2016-03-18 19:10:29	443.568	370.004
2016-03-18 19:11:29	452.896	377.463
2016-03-18 19:12:29	460.611	384.499
2016-03-18 19:13:29	465.218	387.59
2016-03-18 19:14:29	466.519	388.308
2016-03-18 19:15:29	463.023	387.061
2016-03-18 19:16:29	456.424	383.678
2016-03-18 19:17:29	448.433	378.812
2016-03-18 19:18:29	440.919	372.726
2016-03-18 19:19:29	433.25	367.418
2016-03-18 19:20:29	426.796	363.685
2016-03-18 19:21:29	422.905	363.644
2016-03-18 19:22:29	422.335	366.041
2016-03-18 19:23:29	424.113	369.894
2016-03-18 19:24:29	430.914	374.665
2016-03-18 19:25:29	436.955	379.984
2016-03-18 19:26:29	442.476	384.812
2016-03-18 19:27:29	447.86	388.992
2016-03-18 19:28:29	454.209	393.143
2016-03-18 19:29:29	462.764	397.982
2016-03-18 19:30:29	469.128	401.413
2016-03-18 19:31:29	474.59	403.771
2016-03-18 19:32:29	478.06	405.054
2016-03-18 19:33:29	480.426	405.534
2016-03-18 19:34:29	478.899	404.784
2016-03-18 19:35:29	476.125	403.043
2016-03-18 19:36:29	472.782	399.747
2016-03-18 19:37:29	466.546	395.608
2016-03-18 19:38:29	459.471	389.866
2016-03-18 19:39:29	450.553	384.296
2016-03-18 19:40:29	441.385	378.577
2016-03-18 19:41:29	432.654	373.147
2016-03-18 19:42:29	424.686	368.076
2016-03-18 19:43:29	418.535	362.835
2016-03-18 19:44:29	412.7	358.51
2016-03-18 19:45:29	407.317	354.469
2016-03-18 19:46:29	402.155	351.883
2016-03-18 19:47:29	398.206	349.84
2016-03-18 19:48:29	395.807	348.548
2016-03-18 19:49:29	394.133	346.695
2016-03-18 19:50:29	393.295	345.971
2016-03-18 19:51:29	395.061	346.167
2016-03-18 19:52:29	395.063	346.23
2016-03-18 19:53:29	395.439	345.989
2016-03-18 19:54:29	396.202	345.406
2016-03-18 19:55:29	397.266	344.108
2016-03-18 19:56:29	398.945	342.837
2016-03-18 19:57:29	398.589	341.238
2016-03-18 19:58:29	398.245	339.776
2016-03-18 19:59:29	396.94	339.065
2016-03-18 20:00:29	394.983	338.779
2016-03-18 20:01:29	394.039	339.093
2016-03-18 20:02:29	390.103	338.91
2016-03-18 20:03:29	387.683	338.953
2016-03-18 20:04:29	385.444	339.027
2016-03-18 20:05:29	384.032	339.431
2016-03-18 20:06:29	383.508	339.763
2016-03-18 20:07:29	381.546	339.305
2016-03-18 20:08:29	380.169	337.897
2016-03-18 20:09:29	379.329	337.053
2016-03-18 20:10:29	380.247	337.606
2016-03-18 20:11:29	384.873	339.631
2016-03-18 20:12:29	388.686	342.397
2016-03-18 20:13:29	394.042	345.544
2016-03-18 20:14:29	398.537	348.538
2016-03-18 20:15:29	404.609	351.049
2016-03-18 20:16:29	407.909	353.504
2016-03-18 20:17:29	409.505	353.486
2016-03-18 20:18:29	407.716	351.773
2016-03-18 20:19:29	404.093	348.789
2016-03-18 20:20:29	399.567	344.503
2016-03-18 20:21:29	394.24	339.156
2016-03-18 20:22:29	388.117	333.042
2016-03-18 20:23:29	382.084	327.626
2016-03-18 20:24:29	376.591	322.281
2016-03-18 20:25:29	372.903	318.609
2016-03-18 20:26:29	373.01	315.774
2016-03-18 20:27:29	371.737	314.271
2016-03-18 20:28:29	370.568	313.232
2016-03-18 20:29:29	370.091	313.864
2016-03-18 20:30:29	370.707	316.113
2016-03-18 20:31:29	371.948	318.538
2016-03-18 20:32:29	371.261	320.051
2016-03-18 20:33:29	371.259	319.768
2016-03-18 20:34:29	368.812	319.77
2016-03-18 20:35:29	367.881	319.849
2016-03-18 20:36:29	368.827	321.66
2016-03-18 20:37:29	370.327	323.007
2016-03-18 20:38:29	371.514	324.248
2016-03-18 20:39:29	371.292	323.905
2016-03-18 20:40:29	371.795	324.583
2016-03-18 20:41:29	374.037	325.413
2016-03-18 20:42:29	376.294	327.229
2016-03-18 20:43:29	377.507	327.965
2016-03-18 20:44:29	377.598	328.202
2016-03-18 20:45:29	376.091	327.447
2016-03-18 20:46:29	374.695	326.228
2016-03-18 20:47:29	373.812	325.506
2016-03-18 20:48:29	373.081	324.387
2016-03-18 20:49:29	371.703	324.271
2016-03-18 20:50:29	369.429	323.262
2016-03-18 20:51:29	367.923	323.621
2016-03-18 20:52:29	367.737	322.514
2016-03-18 20:53:29	368.51	322.154
2016-03-18 20:54:29	369.339	320.448
2016-03-18 20:55:29	370.035	319.765
2016-03-18 20:56:29	369.245	319.605
2016-03-18 20:57:29	369.148	319.605
2016-03-18 20:58:29	368.06	319.347
2016-03-18 20:59:29	367.414	318.117
2016-03-18 21:00:29	365.79	317.59
2016-03-18 21:01:29	364.453	316.564
2016-03-18 21:02:29	364.519	316.102
2016-03-18 21:03:29	364.808	316.399
2016-03-18 21:04:29	367.161	316.839
2016-03-18 21:05:29	369.879	317.051
2016-03-18 21:06:29	372.449	317.023
2016-03-18 21:07:29	373.667	316.973
2016-03-18 21:08:29	374.364	317.471
2016-03-18 21:09:29	374.76	318.465
2016-03-18 21:10:29	373.244	319.86
2016-03-18 21:11:29	374.176	321.047
2016-03-18 21:12:29	371.257	321.355
2016-03-18 21:13:29	371.037	321.732
2016-03-18 21:14:29	368.796	322.047
2016-03-18 21:15:29	368.89	322.865
2016-03-18 21:16:29	367.3	323.703
2016-03-18 21:17:29	368.128	324.355
2016-03-18 21:18:29	368.733	324.336
2016-03-18 21:19:29	367.614	324.347
2016-03-18 21:20:29	365.831	324.347
2016-03-18 21:21:29	364.834	324.606
2016-03-18 21:22:29	365.323	325.344
2016-03-18 21:23:29	366.673	326.557
2016-03-18 21:24:29	367.057	328.182
2016-03-18 21:25:29	367.829	329.631
2016-03-18 21:26:29	370.598	331.64
2016-03-18 21:27:29	374.385	333.849
2016-03-18 21:28:29	377.81	335.875
2016-03-18 21:29:29	381.002	337.668
2016-03-18 21:30:29	382.234	339.523
2016-03-18 21:31:29	383.585	340.832
2016-03-18 21:32:29	384.475	341.424
2016-03-18 21:33:29	385.626	341.631
2016-03-18 21:34:29	384.418	341.623
2016-03-18 21:35:29	382.504	341.415
2016-03-18 21:36:29	382.346	341.894
2016-03-18 21:37:29	384.235	342.988
2016-03-18 21:38:29	386.467	344.432
2016-03-18 21:39:29	390.001	346.055
2016-03-18 21:40:29	390.957	347.515
2016-03-18 21:41:29	395.87	349.69
2016-03-18 21:42:29	401.674	352.388
2016-03-18 21:43:29	407.462	355.834
2016-03-18 21:44:29	413.916	358.866
2016-03-18 21:45:29	418.177	361.585
2016-03-18 21:46:29	424.764	365.133
2016-03-18 21:47:29	432.518	370.085
2016-03-18 21:48:29	441.971	375.971
2016-03-18 21:49:29	447.847	380.887
2016-03-18 21:50:29	452.118	384.626
2016-03-18 21:51:29	455.354	387.315
2016-03-18 21:52:29	456.928	389.657
2016-03-18 21:53:29	457.566	391.548
2016-03-18 21:54:29	456.036	392.247
2016-03-18 21:55:29	454.228	391.772
2016-03-18 21:56:29	452.151	391.134
2016-03-18 21:57:29	451.093	392.242
2016-03-18 21:58:29	454.365	395.154
2016-03-18 21:59:29	458.677	399.603
2016-03-18 22:00:29	465.541	404.791
2016-03-18 22:01:29	474.633	410.407
2016-03-18 22:02:29	480.978	416.236
2016-03-18 22:03:29	489.82	423.444
2016-03-18 22:04:29	498.401	432.093
2016-03-18 22:05:29	509.768	441.277
2016-03-18 22:06:29	520.199	451.103
2016-03-18 22:07:29	529.378	460.683
2016-03-18 22:08:29	534.658	470.139
2016-03-18 22:09:29	539.75	478.942
2016-03-18 22:10:29	546.905	487.533
2016-03-18 22:11:29	555.415	495.977
2016-03-18 22:12:29	563.52	503.229
2016-03-18 22:13:29	570.435	510.898
2016-03-18 22:14:29	577.767	518.739
2016-03-18 22:15:29	592.519	529.654
2016-03-18 22:16:29	609.47	541.381
2016-03-18 22:17:29	629.796	555.207
2016-03-18 22:18:29	648.932	568.54
2016-03-18 22:19:29	663.743	581.022
2016-03-18 22:20:29	677.378	592.118
2016-03-18 22:21:29	686.407	599.045
2016-03-18 22:22:29	691.726	603.344
2016-03-18 22:23:29	692.863	604.514
2016-03-18 22:24:29	690.83	604.966
2016-03-18 22:25:29	685.287	603.854
2016-03-18 22:26:29	679.656	600.83
2016-03-18 22:27:29	672.119	595.406
2016-03-18 22:28:29	663.353	588.956
2016-03-18 22:29:29	655.808	582.777
2016-03-18 22:30:29	651.241	579.226
2016-03-18 22:31:29	645.816	574.624
2016-03-18 22:32:29	635.064	566.735
2016-03-18 22:33:29	620.617	554.163
2016-03-18 22:34:29	603.886	539.508
2016-03-18 22:35:29	587.885	526.312
2016-03-18 22:36:29	571.926	512.848
2016-03-18 22:37:29	556.808	500.049
2016-03-18 22:38:29	535.424	483.306
2016-03-18 22:39:29	513.805	466.863
2016-03-18 22:40:29	496.052	452.567
2016-03-18 22:41:29	483.654	442.698
2016-03-18 22:42:29	474.729	436.48
2016-03-18 22:43:29	468.168	431.135
2016-03-18 22:44:29	463.638	429.605
2016-03-18 22:45:29	464.72	430.432
2016-03-18 22:46:29	467.65	433.122
2016-03-18 22:47:29	470.423	434.147
2016-03-18 22:48:29	471.176	434.04
2016-03-18 22:49:29	473.042	434.721
2016-03-18 22:50:29	478.324	437.309
2016-03-18 22:51:29	484.35	440.138
2016-03-18 22:52:29	490.154	442.282
2016-03-18 22:53:29	493.762	443.407
2016-03-18 22:54:29	498.7	445.145
2016-03-18 22:55:29	509.186	451.013
2016-03-18 22:56:29	525.939	461.076
2016-03-18 22:57:29	541.832	470.881
2016-03-18 22:58:29	551.081	476.671
2016-03-18 22:59:29	553.183	476.34
2016-03-18 23:00:29	551.36	473.005
2016-03-18 23:01:29	547.38	467.759
2016-03-18 23:02:29	540.703	460.94
2016-03-18 23:03:29	531.38	452.818
2016-03-18 23:04:29	516.896	440.986
2016-03-18 23:05:29	500.859	428.663
2016-03-18 23:06:29	487.729	417.045
2016-03-18 23:07:29	479.686	409.897
2016-03-18 23:08:29	474.39	404.83
2016-03-18 23:09:29	471.587	400.853
2016-03-18 23:10:29	467.903	396.557
2016-03-18 23:11:29	460.538	390.071
2016-03-18 23:12:29	453.413	382.767
2016-03-18 23:13:29	446.417	375.802
2016-03-18 23:14:29	441.822	370.452
2016-03-18 23:15:29	435.847	364.391
2016-03-18 23:16:29	427.538	357.618
2016-03-18 23:17:29	420.03	350.096
2016-03-18 23:18:29	410.497	342.671
2016-03-18 23:19:29	402.546	335.417
2016-03-18 23:20:29	394.516	329.152
2016-03-18 23:21:29	387.634	322.671
2016-03-18 23:22:29	377.964	316.406
2016-03-18 23:23:29	372.157	311.245
2016-03-18 23:24:29	367.429	307.237
2016-03-18 23:25:29	362.422	304.015
2016-03-18 23:26:29	358.421	300.699
2016-03-18 23:27:29	354.841	298.109
2016-03-18 23:28:29	353.003	295.933
2016-03-18 23:29:29	351.01	294.311
2016-03-18 23:30:29	349.92	292.944
2016-03-18 23:31:29	347.889	291.508
2016-03-18 23:32:29	347.102	290.212
2016-03-18 23:33:29	346.273	288.969
2016-03-18 23:34:29	347.042	288.059
2016-03-18 23:35:29	347.15	287.43
2016-03-18 23:36:29	346.501	286.32
2016-03-18 23:37:29	345.285	285.539
2016-03-18 23:38:29	344.215	284.974
2016-03-18 23:39:29	344.007	284.95
2016-03-18 23:40:29	343.836	285.057
2016-03-18 23:41:29	342.682	284.972
2016-03-18 23:42:29	342.249	284.481
2016-03-18 23:43:29	341.214	284.134
2016-03-18 23:44:29	340.973	284.097
2016-03-18 23:45:29	340.285	284.14
2016-03-18 23:46:29	340.05	284.401
2016-03-18 23:47:29	338.943	284.385
2016-03-18 23:48:29	338.708	284.859
2016-03-18 23:49:29	339.483	285.535
2016-03-18 23:50:29	338.068	286.18
2016-03-18 23:51:29	336.733	286.936
2016-03-18 23:52:29	335.957	287.35
2016-03-18 23:53:29	334.809	287.569
2016-03-18 23:54:29	335.158	287.624
2016-03-18 23:55:29	336.854	287.755
2016-03-18 23:56:29	337.913	287.719
2016-03-18 23:57:29	338.498	287.734
2016-03-18 23:58:29	341.129	287.801
2016-03-18 23:59:29	343.221	287.96
2016-03-19 00:00:29	344.906	288.329
2016-03-19 00:01:29	345.651	288.85
2016-03-19 00:02:29	345.75	289.869
2016-03-19 00:03:29	347.132	291.005
2016-03-19 00:04:29	347.842	292.343
2016-03-19 00:05:29	349.461	293.629
2016-03-19 00:06:29	350.651	295.357
2016-03-19 00:07:29	352.362	297.139
2016-03-19 00:08:29	354.639	299.35
2016-03-19 00:09:29	358.48	301.976
2016-03-19 00:10:29	362.374	305.135
2016-03-19 00:11:29	367.733	308.497
2016-03-19 00:12:29	373.824	312.171
2016-03-19 00:13:29	379.445	315.505
2016-03-19 00:14:29	383.912	318.338
2016-03-19 00:15:29	387.386	319.968
2016-03-19 00:16:29	389.4	320.812
2016-03-19 00:17:29	389.203	319.84
2016-03-19 00:18:29	387.561	317.569
2016-03-19 00:19:29	385.177	314.167
2016-03-19 00:20:29	380.225	309.766
2016-03-19 00:21:29	373.86	304.905
2016-03-19 00:22:29	367.221	299.647
2016-03-19 00:23:29	360.775	294.881
2016-03-19 00:24:29	357.641	290.247
2016-03-19 00:25:29	353.729	286.862
2016-03-19 00:26:29	348.924	283.252
2016-03-19 00:27:29	342.967	281.111
2016-03-19 00:28:29	337.231	279.115
2016-03-19 00:29:29	334.155	278.332
2016-03-19 00:30:29	332.902	278.203
2016-03-19 00:31:29	330.839	278.344
2016-03-19 00:32:29	328.94	279.143
2016-03-19 00:33:29	327.623	279.992
2016-03-19 00:34:29	327.698	282.153
2016-03-19 00:35:29	329.376	283.506
2016-03-19 00:36:29	330.526	285.688
2016-03-19 00:37:29	330.759	286.619
2016-03-19 00:38:29	329.644	287.84
2016-03-19 00:39:29	327.449	289.097
2016-03-19 00:40:29	326.827	290.517
2016-03-19 00:41:29	325.294	291.776
2016-03-19 00:42:29	325.563	292.44
2016-03-19 00:43:29	326.024	293.575
2016-03-19 00:44:29	327.401	294.704
2016-03-19 00:45:29	327.061	295.934
2016-03-19 00:46:29	327.619	296.659
2016-03-19 00:47:29	327.82	297.706
2016-03-19 00:48:29	328.555	297.777
2016-03-19 00:49:29	328.676	297.827
2016-03-19 00:50:29	328.673	297.194
2016-03-19 00:51:29	328.818	296.356
2016-03-19 00:52:29	329.224	295.236
2016-03-19 00:53:29	329.132	294.16
2016-03-19 00:54:29	328.292	293.157
2016-03-19 00:55:29	327.975	291.956
2016-03-19 00:56:29	329.45	291.243
2016-03-19 00:57:29	331.472	290.502
2016-03-19 00:58:29	330.111	290.125
2016-03-19 00:59:29	328.425	289.3
2016-03-19 01:00:29	327.377	288.875
2016-03-19 01:01:29	328.339	288.067
2016-03-19 01:02:29	331.075	287.498
2016-03-19 01:03:29	331.583	286.683
2016-03-19 01:04:29	332.424	285.933
2016-03-19 01:05:29	331.12	285.268
2016-03-19 01:06:29	332.779	284.435
2016-03-19 01:07:29	331.944	283.68
2016-03-19 01:08:29	329.486	282.67
2016-03-19 01:09:29	327.999	282.224
2016-03-19 01:10:29	326.771	282.021
2016-03-19 01:11:29	324.027	282.359
2016-03-19 01:12:29	321.31	282.712
2016-03-19 01:13:29	320.933	282.939
2016-03-19 01:14:29	319.288	282.993
2016-03-19 01:15:29	318.507	283.459
2016-03-19 01:16:29	318.134	284.073
2016-03-19 01:17:29	321.591	284.82
2016-03-19 01:18:29	322.811	285.481
2016-03-19 01:19:29	325.472	286.314
2016-03-19 01:20:29	327.336	287.105
2016-03-19 01:21:29	329.569	287.813
2016-03-19 01:22:29	330.89	288.574
2016-03-19 01:23:29	333.471	288.81
2016-03-19 01:24:29	334.884	289.782
2016-03-19 01:25:29	335.706	290.796
2016-03-19 01:26:29	337.91	292.022
2016-03-19 01:27:29	337.698	292.355
2016-03-19 01:28:29	339.316	293.334
2016-03-19 01:29:29	340.999	294.346
2016-03-19 01:30:29	344.318	295.446
2016-03-19 01:31:29	346.801	296.249
2016-03-19 01:32:29	348.379	295.813
2016-03-19 01:33:29	348.544	295.324
2016-03-19 01:34:29	348.973	294.162
2016-03-19 01:35:29	347.884	293.511
2016-03-19 01:36:29	347.505	292.038
2016-03-19 01:37:29	345.924	290.407
2016-03-19 01:38:29	344.375	289.166
2016-03-19 01:39:29	344.499	288.789
2016-03-19 01:40:29	343.38	289.418
2016-03-19 01:41:29	345.394	289.708
2016-03-19 01:42:29	345.882	290.685
2016-03-19 01:43:29	347.585	291.44
2016-03-19 01:44:29	348.3	292.127
2016-03-19 01:45:29	349.109	292.98
2016-03-19 01:46:29	348.579	293.121
2016-03-19 01:47:29	348.047	293.334
2016-03-19 01:48:29	345.703	292.65
2016-03-19 01:49:29	345.302	292.033
2016-03-19 01:50:29	343.675	290.59
2016-03-19 01:51:29	343.167	288.798
2016-03-19 01:52:29	341.522	287.668
2016-03-19 01:53:29	338.699	285.994
2016-03-19 01:54:29	337.099	284.779
2016-03-19 01:55:29	335.767	282.98
2016-03-19 01:56:29	334.302	281.568
2016-03-19 01:57:29	331.23	280.131
2016-03-19 01:58:29	328.364	278.683
2016-03-19 01:59:29	323.458	277.692
2016-03-19 02:00:29	319.735	276.309
2016-03-19 02:01:29	316.27	275.643
2016-03-19 02:02:29	316.672	274.802
2016-03-19 02:03:29	314.201	274.567
2016-03-19 02:04:29	311.821	274.405
2016-03-19 02:05:29	311.754	274.649
2016-03-19 02:06:29	312.291	275.608
2016-03-19 02:07:29	315.877	276.966
2016-03-19 02:08:29	319.823	278.793
2016-03-19 02:09:29	322.117	280.798
2016-03-19 02:10:29	324.576	283.274
2016-03-19 02:11:29	329.554	286.606
2016-03-19 02:12:29	335.289	290.224
2016-03-19 02:13:29	342.417	293.878
2016-03-19 02:14:29	347.888	297.306
2016-03-19 02:15:29	352.18	299.898
2016-03-19 02:16:29	355.748	301.413
2016-03-19 02:17:29	356.521	301.21
2016-03-19 02:18:29	355.711	299.994
2016-03-19 02:19:29	354.412	297.688
2016-03-19 02:20:29	352.475	294.531
2016-03-19 02:21:29	350.164	290.901
2016-03-19 02:22:29	345.817	286.628
2016-03-19 02:23:29	341.311	282.709
2016-03-19 02:24:29	338.401	279.237
2016-03-19 02:25:29	336.905	277.62
2016-03-19 02:26:29	337.12	276.605
2016-03-19 02:27:29	336.198	276.511
2016-03-19 02:28:29	336.804	276.951
2016-03-19 02:29:29	336.156	277.175
2016-03-19 02:30:29	337.111	277.798
2016-03-19 02:31:29	337.517	277.596
2016-03-19 02:32:29	337.18	277.599
2016-03-19 02:33:29	335.1	276.926
2016-03-19 02:34:29	336.461	275.927
2016-03-19 02:35:29	335.863	274.079
2016-03-19 02:36:29	333.393	272.066
2016-03-19 02:37:29	329.895	270.74
2016-03-19 02:38:29	327.249	269.319
2016-03-19 02:39:29	326.347	269.096
2016-03-19 02:40:29	325.675	269.153
2016-03-19 02:41:29	324.173	269.799
2016-03-19 02:42:29	322.462	270.319
2016-03-19 02:43:29	321.239	270.41
2016-03-19 02:44:29	319.182	270.583
2016-03-19 02:45:29	319.906	270.059
2016-03-19 02:46:29	319.734	269.729
2016-03-19 02:47:29	320.919	268.537
2016-03-19 02:48:29	321.128	266.909
2016-03-19 02:49:29	320.48	264.921
2016-03-19 02:50:29	319.745	263.292
2016-03-19 02:51:29	319.789	262.281
2016-03-19 02:52:29	320.039	261.538
2016-03-19 02:53:29	320.715	260.838
2016-03-19 02:54:29	320.917	260.411
2016-03-19 02:55:29	319.029	260.544
2016-03-19 02:56:29	318.521	261.153
2016-03-19 02:57:29	317.52	261.658
2016-03-19 02:58:29	317.287	261.715
2016-03-19 02:59:29	315.413	261.878
2016-03-19 03:00:29	312.988	261.865
2016-03-19 03:01:29	312.234	262.599
2016-03-19 03:02:29	312.179	262.636
2016-03-19 03:03:29	310.891	262.422
2016-03-19 03:04:29	310.64	262.016
2016-03-19 03:05:29	312.39	262.538
2016-03-19 03:06:29	315.441	264
2016-03-19 03:07:29	318.836	265.819
2016-03-19 03:08:29	322.57	269.146
2016-03-19 03:09:29	325.682	271.576
2016-03-19 03:10:29	328.372	274.766
2016-03-19 03:11:29	332.556	276.648
2016-03-19 03:12:29	337.151	279.038
2016-03-19 03:13:29	339.807	280.58
2016-03-19 03:14:29	340.477	280.805
2016-03-19 03:15:29	341.088	280.619
2016-03-19 03:16:29	339.678	279.179
2016-03-19 03:17:29	339.851	278.121
2016-03-19 03:18:29	337.174	276.924
2016-03-19 03:19:29	337.837	277.333
2016-03-19 03:20:29	337.721	278.025
2016-03-19 03:21:29	339.145	278.861
2016-03-19 03:22:29	340.271	279.201
2016-03-19 03:23:29	341.495	279.523
2016-03-19 03:24:29	342.482	279.363
2016-03-19 03:25:29	341.731	278.629
2016-03-19 03:26:29	342.107	278.236
2016-03-19 03:27:29	340.687	277.004
2016-03-19 03:28:29	339.543	275.846
2016-03-19 03:29:29	336.987	274.98
2016-03-19 03:30:29	335.646	275.079
2016-03-19 03:31:29	335.698	275.195
2016-03-19 03:32:29	336.043	274.952
2016-03-19 03:33:29	336.645	274.665
2016-03-19 03:34:29	335.434	274.225
2016-03-19 03:35:29	333.958	273.272
2016-03-19 03:36:29	331.117	271.46
2016-03-19 03:37:29	328.105	269.226
2016-03-19 03:38:29	324.04	266.44
2016-03-19 03:39:29	320.859	264.038
2016-03-19 03:40:29	316.886	262.044
2016-03-19 03:41:29	313.472	260.06
2016-03-19 03:42:29	312.044	258.079
2016-03-19 03:43:29	313.13	256.368
2016-03-19 03:44:29	312.109	255.105
2016-03-19 03:45:29	310.693	254.507
2016-03-19 03:46:29	310.124	254.252
2016-03-19 03:47:29	310.1	253.595
2016-03-19 03:48:29	310.165	253.11
2016-03-19 03:49:29	309.605	252.588
2016-03-19 03:50:29	308.024	252.794
2016-03-19 03:51:29	306.188	253.024
2016-03-19 03:52:29	304.85	253.506
2016-03-19 03:53:29	304.956	253.8
2016-03-19 03:54:29	304.426	254.188
2016-03-19 03:55:29	303.897	254.712
2016-03-19 03:56:29	304.139	255.822
2016-03-19 03:57:29	304.73	257.525
2016-03-19 03:58:29	305.662	259.475
2016-03-19 03:59:29	306.772	261.269
2016-03-19 04:00:29	306.079	262.767
2016-03-19 04:01:29	304.557	263.994
2016-03-19 04:02:29	305.144	265.298
2016-03-19 04:03:29	305.86	266.959
2016-03-19 04:04:29	308.762	267.701
2016-03-19 04:05:29	309.089	268.362
2016-03-19 04:06:29	310.856	269.067
2016-03-19 04:07:29	312.05	269.89
2016-03-19 04:08:29	306.342	260.574
2016-03-19 04:09:29	310.188	261.091
2016-03-19 04:10:29	315.256	262.192
2016-03-19 04:11:29	318.585	263.658
2016-03-19 04:12:29	318.573	265.48
2016-03-19 04:13:29	318.947	267.105
2016-03-19 04:14:29	320.338	267.728
2016-03-19 04:15:29	322.559	268.428
2016-03-19 04:16:29	325.034	269.53
2016-03-19 04:17:29	325.679	271.189
2016-03-19 04:18:29	326.584	272.287
2016-03-19 04:19:29	327.43	272.547
2016-03-19 04:20:29	328.333	272.621
2016-03-19 04:21:29	327.683	272.179
2016-03-19 04:22:29	326.407	271.793
2016-03-19 04:23:29	324.821	271.414
2016-03-19 04:24:29	323.505	271.07
2016-03-19 04:25:29	321.609	270.9
2016-03-19 04:26:29	319.174	271.15
2016-03-19 04:27:29	317.406	272.573
2016-03-19 04:28:29	318.122	274.578
2016-03-19 04:29:29	319.925	276.935
2016-03-19 04:30:29	321.557	279.166
2016-03-19 04:31:29	321.344	280.433
2016-03-19 04:32:29	321.433	281.41
2016-03-19 04:33:29	322.116	281.753
2016-03-19 04:34:29	322.337	281.957
2016-03-19 04:35:29	323.628	281.54
2016-03-19 04:36:29	324.693	280.822
2016-03-19 04:37:29	327.35	281.215
2016-03-19 04:38:29	332.119	282.983
2016-03-19 04:39:29	339.269	286.876
2016-03-19 04:40:29	349.163	292.132
2016-03-19 04:41:29	360.222	299.454
2016-03-19 04:42:29	374.26	309.327
2016-03-19 04:43:29	392.368	323.122
2016-03-19 04:44:29	412.817	339.066
2016-03-19 04:45:29	431.139	353.477
2016-03-19 04:46:29	443.508	363.732
2016-03-19 04:47:29	450.454	369.073
2016-03-19 04:48:29	453.309	371.435
2016-03-19 04:49:29	452.706	369.693
2016-03-19 04:50:29	444.403	363.862
2016-03-19 04:51:29	428.206	352.423
2016-03-19 04:52:29	407.608	337.349
2016-03-19 04:53:29	388.47	322.074
2016-03-19 04:54:29	373.317	309.232
2016-03-19 04:55:29	360.747	299.751
2016-03-19 04:56:29	348.975	286.696
2016-03-19 04:57:29	338.302	280.321
2016-03-19 04:58:29	331.65	275.051
2016-03-19 04:59:29	327.011	271.027
2016-03-19 05:00:29	322.991	268.66
2016-03-19 05:01:29	318.544	266.925
2016-03-19 05:02:29	313.634	265.567
2016-03-19 05:03:29	321.296	264.261
2016-03-19 05:04:29	320.375	263.767
2016-03-19 05:05:29	320.636	263.401
2016-03-19 05:06:29	321.547	263.453
2016-03-19 05:07:29	322.76	263.531
2016-03-19 05:08:29	324.263	263.3
2016-03-19 05:09:29	324.909	263.327
2016-03-19 05:10:29	326.517	264.072
2016-03-19 05:11:29	328.026	265.141
2016-03-19 05:12:29	328.711	265.787
2016-03-19 05:13:29	329.075	266.045
2016-03-19 05:14:29	328.584	266.327
2016-03-19 05:15:29	329.029	266.75
2016-03-19 05:16:29	330.74	267.775
2016-03-19 05:17:29	332.2	268.483
2016-03-19 05:18:29	331.792	269.031
2016-03-19 05:19:29	329.89	269.192
2016-03-19 05:20:29	328.558	269.186
2016-03-19 05:21:29	326.921	269.951
2016-03-19 05:22:29	326.245	270.305
2016-03-19 05:23:29	326.043	270.792
2016-03-19 05:24:29	323.526	270.344
2016-03-19 05:25:29	323.468	269.526
2016-03-19 05:26:29	324.75	268.061
2016-03-19 05:27:29	324.758	266.314
2016-03-19 05:28:29	323.387	264.866
2016-03-19 05:29:29	322.801	262.726
2016-03-19 05:30:29	321.898	260.704
2016-03-19 05:31:29	321.087	258.633
2016-03-19 05:32:29	318.838	256.794
2016-03-19 05:33:29	316.438	255.209
2016-03-19 05:34:29	313.972	254.196
2016-03-19 05:35:29	312.519	253.972
2016-03-19 05:36:29	311.866	253.702
2016-03-19 05:37:29	309.577	253.158
2016-03-19 05:38:29	308.183	252.264
2016-03-19 05:39:29	306.473	251.195
2016-03-19 05:40:29	304.269	250.251
2016-03-19 05:41:29	302.465	249.396
2016-03-19 05:42:29	300.01	247.915
2016-03-19 05:43:29	299.038	245.98
2016-03-19 05:44:29	299.063	243.967
2016-03-19 05:45:29	299.129	242.555
2016-03-19 05:46:29	299.97	241.473
2016-03-19 05:47:29	300.121	240.582
2016-03-19 05:48:29	301.895	240.007
2016-03-19 05:49:29	303.047	239.695
2016-03-19 05:50:29	303.042	239.685
2016-03-19 05:51:29	300.14	239.962
2016-03-19 05:52:29	299.963	239.864
2016-03-19 05:53:29	298.394	239.739
2016-03-19 05:54:29	297.476	240.012
2016-03-19 05:55:29	297.191	240.352
2016-03-19 05:56:29	295.377	240.397
2016-03-19 05:57:29	294.006	240.546
2016-03-19 05:58:29	293.466	240.484
2016-03-19 05:59:29	295.857	240.358
2016-03-19 06:00:29	297.823	240.622
2016-03-19 06:01:29	299.911	246.023
2016-03-19 06:02:29	301.166	246.622
2016-03-19 06:03:29	301.978	247.288
2016-03-19 06:04:29	303.957	248.694
2016-03-19 06:05:29	297.149	250.832
2016-03-19 06:06:29	299.259	253.791
2016-03-19 06:07:29	303.579	257.293
2016-03-19 06:08:29	307.207	260.91
2016-03-19 06:09:29	309.881	258.924
2016-03-19 06:10:29	313.098	261.446
2016-03-19 06:11:29	317.452	263.718
2016-03-19 06:12:29	321.953	265.588
2016-03-19 06:13:29	314.848	266.553
2016-03-19 06:14:29	317.049	266.447
2016-03-19 06:15:29	315.405	265.405
2016-03-19 06:16:29	313.692	263.57
2016-03-19 06:17:29	313.014	262.032
2016-03-19 06:18:29	312.589	260.829
2016-03-19 06:19:29	312.881	259.925
2016-03-19 06:20:29	313.245	259.116
2016-03-19 06:21:29	313.925	257.864
2016-03-19 06:22:29	311.574	256.112
2016-03-19 06:23:29	321.702	254.197
2016-03-19 06:24:29	321.494	257.827
2016-03-19 06:25:29	321.685	256.383
2016-03-19 06:26:29	319.378	255.42
2016-03-19 06:27:29	314.858	254.035
2016-03-19 06:28:29	318.885	262.313
2016-03-19 06:29:29	313.013	260.676
2016-03-19 06:30:29	311.705	259.732
2016-03-19 06:31:29	309.917	260.087
2016-03-19 06:32:29	310.138	260.915
2016-03-19 06:33:29	308.432	262.136
2016-03-19 06:34:29	307.218	263.147
2016-03-19 06:35:29	307.1	263.593
2016-03-19 06:36:29	309.039	265.687
2016-03-19 06:37:29	312.944	268.45
2016-03-19 06:38:29	316.434	272.446
2016-03-19 06:39:29	318.556	275.285
2016-03-19 06:40:29	320.43	277.368
2016-03-19 06:41:29	322.863	278.657
2016-03-19 06:42:29	327.04	279.912
2016-03-19 06:43:29	329.641	281.008
2016-03-19 06:44:29	332.227	280.63
2016-03-19 06:45:29	331.985	279.223
2016-03-19 06:46:29	331.141	277.149
2016-03-19 06:47:29	329.026	275.738
2016-03-19 06:48:29	326.866	274.962
2016-03-19 06:49:29	326.586	274.846
2016-03-19 06:50:29	326.817	275.34
2016-03-19 06:51:29	326.618	276.08
2016-03-19 06:52:29	324.931	277.482
2016-03-19 06:53:29	322.301	279.622
2016-03-19 06:54:29	322.441	282.102
2016-03-19 06:55:29	319.744	282.157
2016-03-19 06:56:29	317.175	281.189
2016-03-19 06:57:29	322.003	285.619
2016-03-19 06:58:29	326.069	288.698
2016-03-19 06:59:29	331.049	292.709
2016-03-19 07:00:29	336.765	296.929
2016-03-19 07:01:29	341.645	300.938
2016-03-19 07:02:29	346.566	304.743
2016-03-19 07:03:29	350.105	308.228
2016-03-19 07:04:29	354.878	311.785
2016-03-19 07:05:29	356.727	313.967
2016-03-19 07:06:29	354.714	314.568
2016-03-19 07:07:29	351.921	313.658
2016-03-19 07:08:29	349.663	312.191
2016-03-19 07:09:29	348.948	310.521
2016-03-19 07:10:29	347.216	308.23
2016-03-19 07:11:29	346.03	305.266
2016-03-19 07:12:29	345.422	302.357
2016-03-19 07:13:29	345.262	299.962
2016-03-19 07:14:29	344.766	298.063
2016-03-19 07:15:29	342.685	295.88
2016-03-19 07:16:29	339.925	293.263
2016-03-19 07:17:29	335.919	290.616
2016-03-19 07:18:29	333.485	288.465
2016-03-19 07:19:29	330.284	287.612
2016-03-19 07:20:29	329.15	286.765
2016-03-19 07:21:29	329.022	286.777
2016-03-19 07:22:29	330.799	287.824
2016-03-19 07:23:29	335.484	290.557
2016-03-19 07:24:29	338.94	293.935
2016-03-19 07:25:29	345.32	298.829
2016-03-19 07:26:29	353.955	305.529
2016-03-19 07:27:29	366.452	314.69
2016-03-19 07:28:29	379.147	327.081
2016-03-19 07:29:29	399.839	345.02
2016-03-19 07:30:29	424.767	366.047
2016-03-19 07:31:29	452.462	389.33
2016-03-19 07:32:29	478.891	410.877
2016-03-19 07:33:29	500.766	431.017
2016-03-19 07:34:29	520.36	448.183
2016-03-19 07:35:29	535.205	461.768
2016-03-19 07:36:29	548.379	471.308
2016-03-19 07:37:29	551.026	474.427
2016-03-19 07:38:29	548.427	474.265
2016-03-19 07:39:29	542.562	471.485
2016-03-19 07:40:29	538.589	469.661
2016-03-19 07:41:29	534.545	465.934
2016-03-19 07:42:29	529.22	460.19
2016-03-19 07:43:29	519.704	451.849
2016-03-19 07:44:29	508.537	441.939
2016-03-19 07:45:29	497.012	430.918
2016-03-19 07:46:29	484.408	418.202
2016-03-19 07:47:29	468.514	403.876
2016-03-19 07:48:29	451.762	388.79
2016-03-19 07:49:29	435.875	375.339
2016-03-19 07:50:29	421.416	364.945
2016-03-19 07:51:29	411.128	357.481
2016-03-19 07:52:29	405.077	352.499
2016-03-19 07:53:29	402.153	348.961
2016-03-19 07:54:29	398.997	346.555
2016-03-19 07:55:29	397.419	345.543
2016-03-19 07:56:29	396.81	345.624
2016-03-19 07:57:29	396.512	345.877
2016-03-19 07:58:29	398.332	347.587
2016-03-19 07:59:29	404.651	350.971
2016-03-19 08:00:29	412.395	356.899
2016-03-19 08:01:29	419.805	362.909
2016-03-19 08:02:29	427.863	368.188
2016-03-19 08:03:29	439.666	374.055
2016-03-19 08:04:29	453.094	380.099
2016-03-19 08:05:29	468.667	387.796
2016-03-19 08:06:29	482.366	395.483
2016-03-19 08:07:29	497.012	403.507
2016-03-19 08:08:29	508.452	410.651
2016-03-19 08:09:29	519.464	418.321
2016-03-19 08:10:29	529.557	426.21
2016-03-19 08:11:29	536.689	432.669
2016-03-19 08:12:29	537.465	437.501
2016-03-19 08:13:29	534.407	438.82
2016-03-19 08:14:29	530.426	438.26
2016-03-19 08:15:29	525.859	436.157
2016-03-19 08:16:29	516.12	431.691
2016-03-19 08:17:29	504.799	425.275
2016-03-19 08:18:29	490.003	417.766
2016-03-19 08:19:29	475.582	409.286
2016-03-19 08:20:29	464.533	401.546
2016-03-19 08:21:29	453.6	392.895
2016-03-19 08:22:29	443.262	385.469
2016-03-19 08:23:29	430.282	376.922
2016-03-19 08:24:29	419.074	367.884
2016-03-19 08:25:29	410.099	359.365
2016-03-19 08:26:29	402.827	352.81
2016-03-19 08:27:29	397.092	348.18
2016-03-19 08:28:29	392.79	344.919
2016-03-19 08:29:29	387.715	341.296
2016-03-19 08:30:29	380.655	337.115
2016-03-19 08:31:29	376.248	335.107
2016-03-19 08:32:29	372.008	332.59
2016-03-19 08:33:29	370.791	331.392
2016-03-19 08:34:29	371.332	329.549
2016-03-19 08:35:29	370.138	327.646
2016-03-19 08:36:29	370.622	325.171
2016-03-19 08:37:29	370.337	322.87
2016-03-19 08:38:29	373.886	321.452
2016-03-19 08:39:29	374.006	320.171
2016-03-19 08:40:29	375.876	319.959
2016-03-19 08:41:29	377.59	319.892
2016-03-19 08:42:29	379.924	320.732
2016-03-19 08:43:29	381.687	321.825
2016-03-19 08:44:29	383.821	323.717
2016-03-19 08:45:29	389.039	326.902
2016-03-19 08:46:29	395.581	331.194
2016-03-19 08:47:29	406.484	337.46
2016-03-19 08:48:29	418.924	345.084
2016-03-19 08:49:29	435.021	354.699
2016-03-19 08:50:29	449.674	366.14
2016-03-19 08:51:29	469.871	380.234
2016-03-19 08:52:29	490.902	395.315
2016-03-19 08:53:29	507.589	409.292
2016-03-19 08:54:29	519.113	419.482
2016-03-19 08:55:29	523.397	424.912
2016-03-19 08:56:29	523.475	426.617
2016-03-19 08:57:29	519.568	425.714
2016-03-19 08:58:29	511.664	420.427
2016-03-19 08:59:29	499.198	411.104
2016-03-19 09:00:29	483.953	398.729
2016-03-19 09:01:29	469.222	385.973
2016-03-19 09:02:29	454	374.1
2016-03-19 09:03:29	440.349	364.374
2016-03-19 09:04:29	427.387	355.113
2016-03-19 09:05:29	414.929	345.375
2016-03-19 09:06:29	403.815	335.279
2016-03-19 09:07:29	393.996	326.058
2016-03-19 09:08:29	385.107	318.455
2016-03-19 09:09:29	377.171	311.572
2016-03-19 09:10:29	369.487	306.097
2016-03-19 09:11:29	363.084	301.321
2016-03-19 09:12:29	358.64	298.187
2016-03-19 09:13:29	356.993	297
2016-03-19 09:14:29	356.775	298.942
2016-03-19 09:15:29	357.774	301.837
2016-03-19 09:16:29	359.107	304.505
2016-03-19 09:17:29	362.024	306.158
2016-03-19 09:18:29	365.643	307.357
2016-03-19 09:19:29	370.258	309.025
2016-03-19 09:20:29	372.083	310.13
2016-03-19 09:21:29	371.783	310.504
2016-03-19 09:22:29	369.236	308.853
2016-03-19 09:23:29	364.456	306.765
2016-03-19 09:24:29	360.829	304.712
2016-03-19 09:25:29	356.936	303.563
2016-03-19 09:26:29	352.441	302.758
2016-03-19 09:27:29	348.365	301.965
2016-03-19 09:28:29	344.592	300.548
2016-03-19 09:29:29	343.124	298.974
2016-03-19 09:30:29	342.339	296.912
2016-03-19 09:31:29	342.338	295.097
2016-03-19 09:32:29	342.253	293.582
2016-03-19 09:33:29	341.978	292.472
2016-03-19 09:34:29	343.085	292.126
2016-03-19 09:35:29	343.904	291.235
2016-03-19 09:36:29	346.326	291.179
2016-03-19 09:37:29	347.719	291.437
2016-03-19 09:38:29	348.095	292.516
2016-03-19 09:39:29	349.243	292.975
2016-03-19 09:40:29	350.626	293.04
2016-03-19 09:41:29	350.139	293.023
2016-03-19 09:42:29	350.897	292.952
2016-03-19 09:43:29	351.159	293.654
2016-03-19 09:44:29	353.037	294.454
2016-03-19 09:45:29	358.815	298.213
2016-03-19 09:46:29	364.155	302.34
2016-03-19 09:47:29	369.668	305.714
2016-03-19 09:48:29	367.912	305.462
2016-03-19 09:49:29	364.465	301.871
2016-03-19 09:50:29	357.817	295.868
2016-03-19 09:51:29	348.502	286.373
2016-03-19 09:52:29	334.293	272.687
2016-03-19 09:53:29	310.244	252.132
2016-03-19 09:54:29	279.407	226.205
2016-03-19 09:55:29	243.45	195.677
2016-03-19 09:56:29
2016-03-19 09:57:29
2016-03-19 09:58:29
2016-03-19 09:59:29
2016-03-19 10:00:29
2016-03-19 10:01:29
2016-03-19 10:02:29
2016-03-19 10:03:29
2016-03-19 10:04:29
2016-03-19 10:05:29
2016-03-19 10:06:29
2016-03-19 10:07:29
2016-03-19 10:08:29
2016-03-19 10:09:29
2016-03-19 10:10:29
2016-03-19 10:11:29
2016-03-19 10:12:29
2016-03-19 10:13:29
2016-03-19 10:14:29
2016-03-19 10:15:29
2016-03-19 10:16:29
2016-03-19 10:17:29
2016-03-19 10:18:29
2016-03-19 10:19:29
2016-03-19 10:20:29
2016-03-19 10:21:29
2016-03-19 10:22:29
2016-03-19 10:23:29
2016-03-19 10:24:29
2016-03-19 10:25:29
2016-03-19 10:26:29
2016-03-19 10:27:29
2016-03-19 10:28:29
2016-03-19 10:29:29
2016-03-19 10:30:29
2016-03-19 10:31:29
2016-03-19 10:32:29
2016-03-19 10:33:29
2016-03-19 10:34:29
2016-03-19 10:35:29
2016-03-19 10:36:29
2016-03-19 10:37:29
2016-03-19 10:38:29
2016-03-19 10:39:29
2016-03-19 10:40:29
2016-03-19 10:41:29
2016-03-19 10:42:29
2016-03-19 10:43:29
2016-03-19 10:44:29
2016-03-19 10:45:29
2016-03-19 10:46:29
2016-03-19 10:47:29
2016-03-19 10:48:29
2016-03-19 10:49:29
2016-03-19 10:50:29
2016-03-19 10:51:29
2016-03-19 10:52:29
2016-03-19 10:53:29
2016-03-19 10:54:29
2016-03-19 10:55:29
2016-03-19 10:56:29
2016-03-19 10:57:29
2016-03-19 10:58:29
2016-03-19 10:59:29
2016-03-19 11:00:29
2016-03-19 11:01:29
2016-03-19 11:02:29	310.194	269.678
2016-03-19 11:03:29	318.398	277.106
2016-03-19 11:04:29	323.564	282.983
2016-03-19 11:05:29	326.574	287.579
2016-03-19 11:06:29	329.71	290.499
2016-03-19 11:07:29	331.665	292.205
2016-03-19 11:08:29	334.699	293.505
2016-03-19 11:09:29	333.454	294.486
2016-03-19 11:10:29	333.967	295.252
2016-03-19 11:11:29	333.775	295.026
2016-03-19 11:12:29	334.852	294.808
2016-03-19 11:13:29	334.809	294.006
2016-03-19 11:14:29	336.517	293.561
2016-03-19 11:15:29	338.92	294.578
2016-03-19 11:16:29	341.943	295.284
2016-03-19 11:17:29	346.951	296.691
2016-03-19 11:18:29	351.617	298.221
2016-03-19 11:19:29	356.857	300.003
2016-03-19 11:20:29	360.225	301.168
2016-03-19 11:21:29	363.217	302.179
2016-03-19 11:22:29	361.882	301.997
2016-03-19 11:23:29	362.106	300.789
2016-03-19 11:24:29	360.389	298.592
2016-03-19 11:25:29	357.439	295.407
2016-03-19 11:26:29	355.206	291.984
2016-03-19 11:27:29	351.06	288.496
2016-03-19 11:28:29	347.594	285.666
2016-03-19 11:29:29	344.293	282.821
2016-03-19 11:30:29	340.57	280.278
2016-03-19 11:31:29	340.267	278.362
2016-03-19 11:32:29	339.21	277.137
2016-03-19 11:33:29	340.08	276.479
2016-03-19 11:34:29	339.576	275.508
2016-03-19 11:35:29	341.512	274.742
2016-03-19 11:36:29	341.752	273.056
2016-03-19 11:37:29	341.568	272.259
2016-03-19 11:38:29	341.557	270.884
2016-03-19 11:39:29	337.669	270.143
2016-03-19 11:40:29	333.89	269.368
2016-03-19 11:41:29	329.536	268.883
2016-03-19 11:42:29	328.141	268.79
2016-03-19 11:43:29	327.447	269.066
2016-03-19 11:44:29	327.682	269.682
2016-03-19 11:45:29	329.557	269.918
2016-03-19 11:46:29	331.283	270.346
2016-03-19 11:47:29	332.521	270.657
2016-03-19 11:48:29	335.625	271.017
2016-03-19 11:49:29	337.331	271.147
2016-03-19 11:50:29	338.291	270.587
2016-03-19 11:51:29	337.008	269.452
2016-03-19 11:52:29	333.642	267.679
2016-03-19 11:53:29	331.259	266.385
2016-03-19 11:54:29	329.029	265.868
2016-03-19 11:55:29	329.088	266.202
2016-03-19 11:56:29	330.06	266.374
2016-03-19 11:57:29	330.183	265.952
2016-03-19 11:58:29	331.472	265.747
2016-03-19 11:59:29	333.382	265.667
2016-03-19 12:00:29	336.851	266.357
2016-03-19 12:01:29	338.445	266.788
2016-03-19 12:02:29	340.371	267.063
2016-03-19 12:03:29	340.545	267.085
2016-03-19 12:04:29	340.469	267.508
2016-03-19 12:05:29	339.608	268.293
2016-03-19 12:06:29	337.675	269.312
2016-03-19 12:07:29	335.324	270.744
2016-03-19 12:08:29	336.551	272.451
2016-03-19 12:09:29	337.768	274.496
2016-03-19 12:10:29	341.348	276.556
2016-03-19 12:11:29	344.539	279.024
2016-03-19 12:12:29	349.069	281.607
2016-03-19 12:13:29	354.541	284.579
2016-03-19 12:14:29	360.994	287.945
2016-03-19 12:15:29	367.555	291.978
2016-03-19 12:16:29	373.951	297.438
2016-03-19 12:17:29	382.733	304.901
2016-03-19 12:18:29	392.633	313.89
2016-03-19 12:19:29	405.338	323.722
2016-03-19 12:20:29	413.277	330.316
2016-03-19 12:21:29	418.215	334.362
2016-03-19 12:22:29	421.591	337.404
2016-03-19 12:23:29	422.907	338.419
2016-03-19 12:24:29	419.341	336.363
2016-03-19 12:25:29	414.026	331.994
2016-03-19 12:26:29	405.994	325.732
2016-03-19 12:27:29	399.531	319.736
2016-03-19 12:28:29	394.723	316.204
2016-03-19 12:29:29	390.549	313.038
2016-03-19 12:30:29	394.385	312.915
2016-03-19 12:31:29	397.324	314.849
2016-03-19 12:32:29	402.953	318.301
2016-03-19 12:33:29	406.899	321.232
2016-03-19 12:34:29	412.223	323.929
2016-03-19 12:35:29	415.854	327.049
2016-03-19 12:36:29	419.494	330.097
2016-03-19 12:37:29	421.909	332.54
2016-03-19 12:38:29	423.411	334.998
2016-03-19 12:39:29	426.213	337.821
2016-03-19 12:40:29	428.379	340.493
2016-03-19 12:41:29	431.782	343.66
2016-03-19 12:42:29	433.14	346.637
2016-03-19 12:43:29	435.566	349.8
2016-03-19 12:44:29	436.921	353.716
2016-03-19 12:45:29	442.136	358.688
2016-03-19 12:46:29	449.816	364.254
2016-03-19 12:47:29	455.901	368.266
2016-03-19 12:48:29	460.758	370.636
2016-03-19 12:49:29	463.326	372.377
2016-03-19 12:50:29	465.982	373.336
2016-03-19 12:51:29	467.275	373.675
2016-03-19 12:52:29	465.589	372.242
2016-03-19 12:53:29	459.898	368.811
2016-03-19 12:54:29	451.528	363.7
2016-03-19 12:55:29	442.949	358.784
2016-03-19 12:56:29	434.778	355.146
2016-03-19 12:57:29	425.986	352.095
2016-03-19 12:58:29	420.978	350.55
2016-03-19 12:59:29	417.535	349.396
2016-03-19 13:00:29	413.554	347.479
2016-03-19 13:01:29	412.772	346.287
2016-03-19 13:02:29	410.693	344.986
2016-03-19 13:03:29	408.454	343.875
2016-03-19 13:04:29	406.988	342.877
2016-03-19 13:05:29	405.428	341.767
2016-03-19 13:06:29	404.716	341.496
2016-03-19 13:07:29	404.278	341.356
2016-03-19 13:08:29	404.412	341.386
2016-03-19 13:09:29	404.538	341.454
2016-03-19 13:10:29	405.29	342.482
2016-03-19 13:11:29	409.634	344.431
2016-03-19 13:12:29	414.216	346.266
2016-03-19 13:13:29	416.602	347.73
2016-03-19 13:14:29	418.522	348.063
2016-03-19 13:15:29	418.089	347.942
2016-03-19 13:16:29	418.844	347.886
2016-03-19 13:17:29	420.728	348.596
2016-03-19 13:18:29	421.799	349.557
2016-03-19 13:19:29	423.802	350.843
2016-03-19 13:20:29	425.138	351.853
2016-03-19 13:21:29	427.259	352.944
2016-03-19 13:22:29	430.455	353.44
2016-03-19 13:23:29	429.693	353.534
2016-03-19 13:24:29	424.929	351.995
2016-03-19 13:25:29	420.042	350.669
2016-03-19 13:26:29	415.476	349.931
2016-03-19 13:27:29	406.378	346.844
2016-03-19 13:28:29	398.84	344
2016-03-19 13:29:29	392.01	341.564
2016-03-19 13:30:29	387.092	339.795
2016-03-19 13:31:29	383.419	338.374
2016-03-19 13:32:29	382.709	337.587
2016-03-19 13:33:29	381.001	337.419
2016-03-19 13:34:29	381.62	337.533
2016-03-19 13:35:29	382.77	337.601
2016-03-19 13:36:29	383.676	337.849
2016-03-19 13:37:29	382.504	337.493
2016-03-19 13:38:29	382.101	337.151
2016-03-19 13:39:29	381.503	336.415
2016-03-19 13:40:29	381.548	336.627
2016-03-19 13:41:29	383.337	336.576
2016-03-19 13:42:29	385.875	336.83
2016-03-19 13:43:29	387.134	336.807
2016-03-19 13:44:29	388.221	336.918
2016-03-19 13:45:29	388.988	337.218
2016-03-19 13:46:29	389.791	338.044
2016-03-19 13:47:29	391.044	338.98
2016-03-19 13:48:29	394.36	340.005
2016-03-19 13:49:29	396.417	340.775
2016-03-19 13:50:29	398.172	341.303
2016-03-19 13:51:29	400.804	342.043
2016-03-19 13:52:29	403.839	343.428
2016-03-19 13:53:29	406.592	344.731
2016-03-19 13:54:29	405.864	345.122
2016-03-19 13:55:29	405.464	344.491
2016-03-19 13:56:29	407.239	343.78
2016-03-19 13:57:29	405.234	342.666
2016-03-19 13:58:29	404.997	342.206
2016-03-19 13:59:29	402.943	341.835
2016-03-19 14:00:29	403.77	341.902
2016-03-19 14:01:29	404.072	342.375
2016-03-19 14:02:29	405.31	342.714
2016-03-19 14:03:29	404.983	343.307
2016-03-19 14:04:29	406.076	344.874
2016-03-19 14:05:29	407.76	347.622
2016-03-19 14:06:29	410.274	350.184
2016-03-19 14:07:29	413.901	353.077
2016-03-19 14:08:29	418.232	355.921
2016-03-19 14:09:29	424.587	359.915
2016-03-19 14:10:29	432.638	364.641
2016-03-19 14:11:29	439.262	369.165
2016-03-19 14:12:29	445.231	372.83
2016-03-19 14:13:29	444.4	372.751
2016-03-19 14:14:29	446.187	373.069
2016-03-19 14:15:29	446.248	374.316
2016-03-19 14:16:29	442.141	372.798
2016-03-19 14:17:29	434.518	370.006
2016-03-19 14:18:29	428.893	366.287
2016-03-19 14:19:29	426.411	362.679
2016-03-19 14:20:29	424.086	359.925
2016-03-19 14:21:29	421.388	357.907
2016-03-19 14:22:29	420.714	356.428
2016-03-19 14:23:29	418.948	355.238
2016-03-19 14:24:29	418.805	353.702
2016-03-19 14:25:29	419.828	353.174
2016-03-19 14:26:29	420.033	353.663
2016-03-19 14:27:29	422.388	355.701
2016-03-19 14:28:29	425.147	358.36
2016-03-19 14:29:29	429.359	361.416
2016-03-19 14:30:29	431.466	363.825
2016-03-19 14:31:29	433.389	364.275
2016-03-19 14:32:29	434.125	364.057
2016-03-19 14:33:29	429.831	361.924
2016-03-19 14:34:29	426.152	358.872
2016-03-19 14:35:29	419.336	353.519
2016-03-19 14:36:29	411.22	347.282
2016-03-19 14:37:29	402.727	340.077
2016-03-19 14:38:29	393.741	332.625
2016-03-19 14:39:29	386.778	326.084
2016-03-19 14:40:29	377.68	318.944
2016-03-19 14:41:29	367.57	311.117
2016-03-19 14:42:29	355.973	300.61
2016-03-19 14:43:29	338.753	287.405
2016-03-19 14:44:29	317.579	269.883
2016-03-19 14:45:29	289.759	247.394
2016-03-19 14:46:29	255.527	220.228
2016-03-19 14:47:29	213.869	186.633
2016-03-19 14:48:29
2016-03-19 14:49:29
2016-03-19 14:50:29
2016-03-19 14:51:29
2016-03-19 14:52:29
2016-03-19 14:53:29
2016-03-19 14:54:29
2016-03-19 14:55:29
2016-03-19 14:56:29
2016-03-19 14:57:29
2016-03-19 14:58:29
2016-03-19 14:59:29
2016-03-19 15:00:29
2016-03-19 15:01:29
2016-03-19 15:02:29
2016-03-19 15:03:29
2016-03-19 15:04:29
2016-03-19 15:05:29
2016-03-19 15:06:29
2016-03-19 15:07:29
2016-03-19 15:08:29
2016-03-19 15:09:29
2016-03-19 15:10:29
2016-03-19 15:11:29
2016-03-19 15:12:29
2016-03-19 15:13:29
2016-03-19 15:14:29
2016-03-19 15:15:29
2016-03-19 15:16:29
2016-03-19 15:17:29
2016-03-19 15:18:29
2016-03-19 15:19:29
2016-03-19 15:20:29
2016-03-19 15:21:29
2016-03-19 15:22:29
2016-03-19 15:23:29
2016-03-19 15:24:29
2016-03-19 15:25:29
2016-03-19 15:26:29
2016-03-19 15:27:29
2016-03-19 15:28:29
2016-03-19 15:29:29
2016-03-19 15:30:29
2016-03-19 15:31:29
2016-03-19 15:32:29
2016-03-19 15:33:29
2016-03-19 15:34:29
2016-03-19 15:35:29
2016-03-19 15:36:29	301.342	296.762
2016-03-19 15:37:29	327.813	319.977
2016-03-19 15:38:29	343.573	334.548
2016-03-19 15:39:29	352.291	344.236
2016-03-19 15:40:29	358.831	350.36
2016-03-19 15:41:29	362.281	354.214
2016-03-19 15:42:29	364.857	356.388
2016-03-19 15:43:29	366.673	357.429
2016-03-19 15:44:29	369.367	358.486
2016-03-19 15:45:29	371.359	358.959
2016-03-19 15:46:29	374.098	359.49
2016-03-19 15:47:29	376.88	359.244
2016-03-19 15:48:29	379.212	359.441
2016-03-19 15:49:29	382.338	360.8
2016-03-19 15:50:29	384.923	362.719
2016-03-19 15:51:29	388.41	364.21
[truncated: 2,334 more rows]

## Sheet: Subject 4 Breakfast Session
Time	Calc VO2 (mL)	Calc VCO2 (mL)
[truncated: 3,592 more rows]

## Sheet: Subject 4 Snack Session
Time	Calc VO2 (mL)	Calc VCO2 (mL)
[truncated: 3,696 more rows]

[truncated: 4 more sheets: Subject 5 Breakfast Session, Subject 5 Snack Session, Subject 6 Breakfast Session, Subject 6 Snack Session]
